# Supplementary material for: Repurposing Astragalus Polysaccharide PG2 for Inhibiting ACE2 and SARS-CoV-2 Spike Syncytial Formation and Anti-Inflammatory Effects
Source: Viruses. 2023 Feb 27;15(3):641. doi: 10.3390/v15030641 (PMC10054482; doi:10.3390/v15030641)
Supplement: Supplementary file 1 [file viruses-15-00641-s001.zip]

Archive with 2 entries (2 files):
- PG2 L1000 raw data.xlsx
- Supplementary_Material_v4.pdf
