# Supplementary material for: Repurposing Astragalus Polysaccharide PG2 for Inhibiting ACE2 and SARS-CoV-2 Spike Syncytial Formation and Anti-Inflammatory Effects
Source: Viruses. 2023 Feb 27;15(3):641. doi: 10.3390/v15030641 (PMC10054482; doi:10.3390/v15030641)
Supplement: Supplementary file 1 [file viruses-15-00641-s001.zip › PG2 L1000 raw data.xlsx]

## Sheet: Sheet1
#1.2
22268	13
NAME	Description	Treat 1	Treat 2	Treat 3	Treat 4	Treat 5	Treat 6	Treat 7	Control 1	Control 2	Control 3	Control 4	Control 5	Control 6
200814_at	LM	9.5348	9.0213	8.8764	9.0458	8.5753	8.8569	8.6978	9.5238	9.4812	9.0531	9.3375	9.0458	9.2139
218597_s_at	LM	9.9941	10.6869	10.9271	11.4195	10.1128	10.7872	10.3648	10.3648	10.2328	9.3792	11.0896	10.043	10.2123
217140_s_at	LM	11.5717	11.3084	11.5717	10.8484	10.9271	11.0212	11.3629	12.4134	11.9745	11.5849	11.7471	11.2105	11.1795
209253_at	LM	5.2787	4.9141	5.0905	5.0594	5.5042	4.836	4.7421	4.7279	4.9346	4.9763	4.5511	4.8826	4.8656
214404_x_at	LM	8.8345	8.9831	9.1019	9.0327	10.021	8.9928	9.7222	8.6294	8.9211	9.0327	8.7667	9.3375	8.6706
222103_at	LM	6.9116	8.0938	8.0761	8.0132	7.5134	8.1405	7.7832	8.2525	8.3693	7.6088	8.3959	7.2075	8.1405
219888_at	LM	5.6203	4.9289	5.1735	5.6101	5.4095	5.627	5.4238	4.9825	5.4332	5.0905	4.7753	5.4095	5.1895
207042_at	LM	8.6978	7.8514	7.9051	8.1557	8.9176	7.7376	8.4971	6.8818	7.3439	7.5609	7.978	7.5908	7.0316
201453_x_at	LM	15.0002	15.0004	15.0003	14.9166	14.1009	14.3573	14.7276	15.0002	15	14.504	14.6924	14.6375	14.3573
203627_at	LM	7.483	7.2164	7.2974	7.8263	8.4161	7.1869	7.5134	7.5104	7.2326	7.3717	7.3169	7.4063	7.2432
204087_s_at	LM	7.1831	7.7476	8.4516	7.8121	6.7421	7.3277	7.6819	8.5526	8.7129	8.6246	9.1241	8.2353	8.4692
204131_s_at	LM	8.3184	8.5237	8.5072	8.0132	7.55	8.4385	8.2058	8.9537	8.8726	8.2862	8.4385	8.3817	9.0854
202388_at	LM	12.8239	13.71	12.8239	12.6607	12.8718	12.9521	12.911	13.3038	13.0058	12.2488	14.0743	11.909	13.0303
204418_x_at	LM	4.6319	4.3186	4.7279	4.6558	4.8656	4.8259	4.5583	4.5655	4.4157	4.5511	4.6319	4.7891	4.4584
205607_s_at	LM	4.4927	4.2774	4.0227	4.2202	4.2202	4.5985	4.1849	4.5415	4.6558	4.6904	4.9141	4.8039	4.5511
200059_s_at	LM	3.7925	3.6105	3.3951	4.0227	3.9464	3.6707	3.7925	3.6105	3.9042	3.6707	3.6105	3.732	3.3951
213417_at	LM	6.372	6.165	6.048	6.1455	6.7177	6.3937	6.2218	5.8098	5.6123	5.7955	5.7173	5.7143	5.9413
205963_s_at	LM	15.0007	15.0004	15	15	15.0003	15.0009	15.0005	15.0005	14.6924	15.0006	15.0001	15.0003	15.0002
205067_at	LM	15.0009	15.0007	15.0006	15.0003	15	14.4713	15.0001	15.0007	15.0009	15.0002	15.0007	15.0005	15.0004
213702_x_at	LM	10.2123	10.8484	11.129	11.004	11.0635	10.3439	10.5481	11.1442	11.3403	10.3648	11.9745	11.129	11.8117
212851_at	LM	9.6049	9.4921	9.4434	9.285	10.1419	8.9708	9.0139	8.5667	8.2401	9.2029	8.589	9.2364	9.0531
210151_s_at	LM	9.2029	8.8962	9.5907	10.1453	11.7471	9.6685	9.5708	8.6794	8.5617	9.3458	8.4781	9.1393	9.1019
214435_x_at	LM	7.675	8.1294	8.8928	7.7679	8.0863	7.9051	8.702	8.1457	7.7284	7.788	8.8279	8.4516	8.2401
201334_s_at	LM	4.3973	3.732	4.3069	4.4157	4.2468	4.4391	4.1498	4.0227	3.9876	4.1193	4.1849	4.0993	4.4927
205811_at	LM	7.2909	7.2909	7.4217	7.7625	7.5797	7.3439	6.9551	7.107	7.4395	6.9983	7.3672	7.1959	7.1097
213721_at	LM	7.6088	6.8103	6.7381	7.2217	7.387	6.8032	6.7367	7.3099	6.8839	6.611	7.2446	7.0125	6.8573
203512_at	LM	10.5645	9.584	9.6685	9.3263	9.8683	9.7892	10.4505	9.4353	10.1067	9.9211	10.1808	9.0139	9.9412
202627_s_at	LM	5.5539	5.2153	5.4143	6.153	5.6336	5.6723	5.7368	5.7315	5.5511	5.7844	5.4143	5.3702	5.6123
204849_at	LM	5.0663	4.836	4.8039	4.9498	5.1596	4.6668	5.006	5.0442	4.836	5.1033	4.9957	4.9233	5.0199
202224_at	LM	7.4299	8.4781	7.9617	7.55	8.5489	7.6029	8.4971	8.055	8.6079	8.2855	7.4895	8.0826	7.5452
217478_s_at	LM	7.0333	5.8098	6.1245	6.5154	6.1471	6.2042	6.1288	6.048	5.8516	5.8915	5.7682	5.9641	6.04
206254_at	LM	8.5753	7.9051	8.3959	8.187	8.6706	8.5667	8.2208	8.1961	7.6994	8.2306	7.3913	7.8959	7.918
212591_at	LM	12.4549	11.884	13.2447	13.4103	13.8761	12.911	13.7465	11.9376	12.3622	12.9521	12.5245	12.702	11.9745
203336_s_at	LM	14.5433	14.9166	14.3573	14.0408	13.9743	14.3573	15	14.989	14.7628	14.325	14.989	13.9743	14.2658
203127_s_at	LM	5.0267	4.8039	5.1959	5.2153	5.3305	5.1959	5.3461	4.8826	5.0525	5.0199	5.1172	4.6319	5.1793
210337_s_at	LM	8.1679	8.0101	7.8375	7.2364	7.4258	7.6782	7.5039	7.9568	7.3717	7.596	6.8077	7.3638	7.3035
200602_at	LM	15.0003	15.0006	15.0006	15.0006	15.0006	15.0007	15.0007	15.0005	15.0005	15.0006	15.0006	15.0009	15.0009
206066_s_at	LM	6.442	6.7527	6.5813	6.9449	6.8032	6.9712	6.7044	6.328	6.2612	6.8859	6.3428	7.6558	6.4415
218245_at	LM	4.6827	4.7891	4.7121	5.0442	4.9957	4.9498	4.836	4.4836	4.5655	4.7279	5.006	4.4927	4.8039
201589_at	LM	8.7199	9.2139	9.2029	8.7496	9.0781	8.7393	9.2029	9.177	9.1207	9.3216	8.9256	8.9928	8.7597
218113_at	LM	5.2938	5.1159	5.4475	4.8826	5.3353	5.7173	5.1185	5.1927	4.8826	5.3461	5.2035	4.8911	5.1412
205581_s_at	LM	6.6963	6.5606	6.3546	6.5493	7.1592	6.323	6.5681	6.3896	6.2834	6.7381	6.7248	6.3387	6.7421
201351_s_at	LM	7.4423	8.7597	8.1523	7.8375	7.5628	7.9902	8.675	8.4892	10.0759	8.5318	8.8212	8.3722	8.2754
214274_s_at	LM	5.901	6.0764	6.3772	6.266	6.5681	6.7044	6.4611	5.9866	6.372	6.4004	5.9999	6.786	5.8485
206562_s_at	LM	4.5179	4.583	4.5511	4.7121	4.9763	4.7421	4.8656	4.852	4.9708	4.8995	4.8656	5.1033	4.6668
208687_x_at	LM	4.2202	5.363	4.6613	4.3296	2.8101	4.4836	4.8911	6.2398	6.3486	5.5334	6.0177	6.0083	5.1159
205897_at	LM	6.4835	6.58	7.3035	7.1197	7.3163	6.7625	6.9929	6.073	6.7998	6.58	6.3772	6.6238	6.8475
214710_s_at	LM	14.7276	14.3895	13.7465	14.1764	14.2456	15.0002	14.7276	13.9414	14.2658	14.5826	13.1811	15.0002	13.8251
203135_at	LM	6.9712	8.0512	7.8237	7.0367	6.8937	6.8205	7.6621	7.971	8.0676	7.4799	8.1457	7.1744	7.471
220091_at	LM	11.7471	11.3494	12.4858	11.3974	11.9376	11.6126	11.7234	13.0303	13.71	13.1811	13.8761	13.4665	14.3573
202908_at	LM	10.4153	9.2291	8.9476	9.9831	9.8171	9.6049	9.3985	8.6941	8.4207	8.8426	8.1591	9.1207	8.9476
203358_s_at	LM	5.7285	5.9413	5.8098	5.9977	5.9441	5.5835	5.602	5.7392	5.8161	5.9999	6.2897	5.5777	5.8546
212403_at	LM	7.5731	7.978	7.281	8.2208	7.9978	7.6331	7.9664	7.4423	7.0351	7.9037	7.1679	8.0439	7.8466
204949_at	LM	5.3537	5.7581	5.4332	5.363	5.6763	5.4535	5.3305	5.1096	5.2989	5.3105	5.3951	5.006	5.2456
218086_at	LM	8.2855	7.6469	8.0439	8.2804	8.4356	8.0347	7.9508	7.1495	7.3483	7.6656	7.3672	7.9288	7.3695
208950_s_at	LM	6.063	6.4477	6.6238	6.397	7.1495	7.1979	7.3638	6.5981	6.1359	7.107	6.5002	7.0351	6.9816
204531_s_at	LM	6.048	6.4004	6.7899	6.7625	7.1268	6.7213	6.3111	6.3309	6.3937	6.5904	6.5606	6.2144	6.6217
207416_s_at	LM	8.1961	7.5986	7.8466	7.8729	7.5908	7.8729	8.0676	7.2075	7.6469	8.5237	7.6288	8.4247	7.2075
200882_s_at	LM	8.4742	10.021	9.7712	9.177	9.3417	9.3867	9.8683	10.4505	10.1695	10.5029	10.4069	9.8791	9.9872
201202_at	LM	9.1019	9.3561	9.1275	9.5907	9.6235	9.1578	9.2291	8.8072	9.5238	9.3985	9.2364	9.2473	9.2327
203709_at	LM	6.7367	6.3589	7.3751	7.1367	7.7426	7.0359	7.1443	6.868	6.8323	8.3211	6.9499	6.9068	7.1831
206501_x_at	LM	6.597	6.1739	6.5681	6.7527	6.6454	6.4409	10.9451	6.5224	5.7173	6.0764	6.4371	6.4937	6.7083
212955_s_at	LM	6.397	7.3827	6.7353	6.7899	5.8321	5.9484	8.1591	7.3794	7.0978	7.9458	7.281	7.7222	6.4302
201548_s_at	LM	7.0602	6.9474	6.8733	6.611	7.026	7.2689	6.7625	6.8077	6.9394	6.8281	6.4937	6.6503	6.4646
209040_s_at	LM	8.0512	6.2874	5.9084	5.9223	5.5334	6.7381	5.6991	7.026	6.7297	6.9273	7.4065	7.2942	7.5134
218064_s_at	LM	6.2496	6.2242	6.5154	6.397	6.0259	5.5625	6.3546	5.7682	6.0981	6.541	5.6203	6.1716	5.8161
212189_s_at	LM	6.3046	5.911	6.5121	6.3111	6.8716	6.3486	6.5002	6.2897	6.153	6.4744	6.328	6.2612	5.9821
201555_at	LM	6.9273	7.6587	7.3175	7.1959	7.1338	7.471	7.1793	7.6245	7.4521	7.7957	7.7194	7.9483	7.6141
218290_at	LM	7.1547	7.227	6.502	7.5039	7.9402	7.1097	6.9603	6.9816	7.227	7.5256	6.714	7.1164	6.5958
203138_at	LM	6.1605	6.7014	6.502	6.4577	6.5681	7.0831	6.3937	6.6454	6.8205	7.0884	7.1959	6.8573	6.7381
207199_at	LM	8.2965	7.2732	7.5104	7.5104	7.8668	7.5039	7.3762	6.9551	7.1959	7.2075	6.634	7.3695	7.1959
201503_at	LM	9.5238	10.9761	11.0529	10.3687	10.2675	10.5571	11.2105	12.0951	12.1279	12.1279	12.911	11.4645	11.6126
213292_s_at	LM	7.6141	8.7257	7.7798	8.1405	8.2705	8.0983	7.9832	8.0439	7.7067	7.8421	8.0227	8.4781	8.0313
203154_s_at	LM	7.596	7.4065	7.971	7.7798	8.3238	7.3449	7.5589	7.0367	7.276	7.0954	7.3449	7.2869	7.0884
201379_s_at	LM	8.2439	8.3041	7.9893	8.7199	8.2501	9.4921	9.1865	8.6246	8.2855	8.0227	9.1019	8.5128	9.4526
204514_at	LM	9.1241	9.6124	10.043	9.5038	9.2808	9.222	9.7712	9.7358	10.2123	9.6685	10.1695	9.5395	9.9102
217872_at	LM	7.3594	7.0243	7.0359	7.4299	7.675	7.1744	7.9402	6.8343	7.1909	6.9929	7.0041	6.7014	6.9154
210038_at	LM	5.4569	5.2969	5.6123	5.5467	6.1739	5.7446	4.9957	9.192	4.8911	4.758	4.9763	4.9346	5.3897
217789_at	LM	10.3858	10.578	10.8484	11.288	10.8873	10.5645	10.5199	10.9451	11.0896	10.8229	11.438	11.7471	11.3764
209572_s_at	LM	7.6656	8.0163	7.855	7.4977	7.7067	8.3545	7.7679	7.9051	7.6046	7.6587	8.055	7.8778	7.9568
204656_at	LM	6.58	8.7881	6.5981	6.7177	6.5322	7.0954	7.0884	6.8573	6.2042	6.8508	6.425	7.3169	7.1443
221514_at	LM	9.4718	9.3458	9.2601	9.6445	10.0863	9.8318	9.8908	9.1019	9.6685	9.2829	9.4526	9.1578	9.7987
212051_at	LM	8.7134	6.7297	7.1083	6.3309	7.0531	7.2117	6.7848	6.7848	6.7775	6.6722	6.9603	6.5747	6.786
218407_x_at	LM	9.9831	8.589	9.349	9.0585	8.3623	10.2937	11.0896	8.7139	11.0742	7.9664	8.7881	8.3184	9.2808
219581_at	LM	6.0546	6.1423	5.8546	5.9258	5.9413	5.2908	5.4143	5.8209	5.4603	5.0267	5.924	5.9441	5.8618
201011_at	LM	11.2041	11.956	12.1583	12.0951	11.3764	10.7557	11.6634	13.1265	12.5656	12.4858	13.0058	12.8718	12.748
218619_s_at	LM	4.9233	5.6537	5.3253	5.4871	5.7864	5.1895	5.0663	5.4402	5.8915	5.7643	5.8039	5.5835	5.5963
204757_s_at	LM	6.5904	6.3417	5.9441	6.1858	5.9925	6.1739	5.8938	6.5681	5.9441	6.2573	5.5835	5.8772	6.1694
203007_x_at	LM	9.8601	11.4645	10.578	10.4505	10.9451	10.5994	10.4153	11.3629	11.5102	11.0212	12.4858	11.0742	11.1977
202076_at	LM	7.1338	8.0047	7.7866	7.918	7.2164	7.7798	7.8421	7.8668	8.2401	7.8045	8.5278	7.7679	8.3959
206173_x_at	LM	6.5372	6.409	6.413	6.6832	6.4004	6.2612	6.2042	5.9999	6.4333	6.2496	6.1406	6.109	5.9549
204756_at	LM	7.7086	6.2874	6.2971	6.7811	7.2288	6.193	6.5039	6.2496	6.5981	6.6938	6.153	6.8573	6.2218
202635_s_at	LM	10.5887	11.7621	11.3494	10.9451	10.3726	11.2643	11.1018	10.9048	11.4645	10.1808	11.2105	10.2937	10.7086
203110_at	LM	12.6607	12.4134	12.3359	12.1583	11.3974	11.7939	11.0635	12.4858	11.6126	10.8011	10.7086	12.3359	11.909
209899_s_at	LM	12.911	12.911	12.5656	12.045	11.909	11.9745	13.0303	13.4665	13.5785	13.8506	13.8251	12.911	12.7692
210788_s_at	LM	10.0965	9.4119	10.1544	9.6888	10.3331	10.1385	10.1385	9.5348	9.794	9.7358	9.9537	9.1645	9.5348
202093_s_at	LM	7.6681	6.8859	6.9872	7.0954	6.8302	7.2869	6.9154	7.3099	6.8508	7.2461	6.4477	7.6922	7.1495
212614_at	LM	9.3593	8.3328	7.8729	8.201	7.8237	8.0047	8.7919	7.9617	7.5589	8.1591	7.7652	8.0012	7.7476
207515_s_at	LM	8.4847	9.5007	9.3624	9.6955	9.3792	9.5117	9.8791	9.547	9.4027	9.3679	9.1793	10.8229	9.2625
209615_s_at	LM	5.0525	5.0969	4.5985	5.1377	5.481	5.4475	4.8995	5.1412	4.6668	4.7121	5.2633	5.3105	5.0354
201614_s_at	LM	5.8248	5.4238	5.1185	5.5861	5.1895	6.109	5.7883	5.2399	5.2243	6.6054	5.3842	6.2834	5.602
207163_s_at	LM	5.3353	5.7143	5.9675	5.688	5.5682	5.4603	5.9549	5.9744	5.8629	5.6123	5.6537	5.3253	5.7285
208728_s_at	LM	8.8726	9.1275	8.2657	7.7105	7.4189	8.1679	9.1645	9.2729	9.6685	9.6457	9.5023	9.177	8.2862
215980_s_at	LM	6.8205	7.3594	7.0186	7.0704	6.8784	6.5532	6.9774	8.1523	6.968	7.123	7.5071	7.2861	7.1002
202318_s_at	LM	7.8586	7.9978	8.7257	7.6046	7.8615	7.9978	7.7194	8.3345	7.978	7.9884	7.9288	7.8375	8.0863
212500_at	LM	4.9653	5.8248	5.602	5.1033	4.614	5.5887	5.3009	6.2196	5.9341	5.7419	6.2851	5.4603	6.7297
201841_s_at	LM	7.2288	7.2861	7.687	7.3035	7.3005	7.6245	7.4542	7.3996	7.2164	7.3827	6.8573	7.0954	7.2461
202735_at	LM	5.2675	5.3537	5.5423	5.5244	5.6079	5.6723	5.4535	5.5289	5.5835	5.5887	5.6101	5.3329	5.3461
218584_at	LM	4.7121	5.2787	4.9141	5.4238	5.4367	5.1033	5.1033	5.2938	5.2787	5.2456	5.4332	5.6079	5.2591
214259_s_at	LM	10.6517	10.6449	10.3726	10.9506	10.1695	11.1018	10.2885	11.0212	10.8484	10.6232	10.8873	10.9271	11.5102
207620_s_at	LM	5.8398	5.5682	5.9675	5.3105	5.9258	5.9223	5.4367	5.484	5.602	5.6203	5.6101	5.481	5.8098
203338_at	LM	9.3593	8.7129	8.6357	9.4353	9.3985	9.2964	9.4434	7.9884	7.8819	8.646	9.2808	8.8072	8.6294
203171_s_at	LM	6.5493	6.3096	7.2117	7.0884	6.7044	6.5224	6.5813	6.6848	6.5747	6.3309	6.3405	6.508	6.2851
203726_s_at	LM	3.8477	3.3951	3.6707	3.8477	4.0227	3.6105	3.6105	3.732	4.4836	3.3951	3.3951	3.9876	3.6105
204297_at	LM	7.7222	7.9568	8.5072	8.7351	8.2058	8.675	8.0163	8.4781	8.0938	7.9664	8.6905	7.5731	8.6111
201170_s_at	LM	4.6449	5.1341	5.0267	4.852	4.852	5.1263	4.9498	5.3537	5.2243	5.0525	5.4238	4.5985	5.0525
205034_at	LM	8.2439	7.9893	7.7426	8.5552	8.79	8.2754	8.2478	7.6046	7.584	7.8878	7.7652	8.09	7.8184
211715_s_at	LM	6.5224	6.328	6.2593	6.4835	6.4629	6.5606	6.6913	6.5002	6.2897	6.2573	6.2042	6.5224	6.04
215000_s_at	LM	2.669	3.6707	3.5308	2.669	2.669	3.5308	3.3951	3.7925	3.732	3.7925	4.0227	3.9042	3.7925
202491_s_at	LM	6.6881	6.3896	6.1406	5.8607	5.9844	6.0286	6.4004	6.4409	6.7445	6.1471	6.1807	6.2355	6.502
201811_x_at	LM	8.2525	10.2328	10.6768	9.1181	8.055	9.285	9.5597	9.9412	10.1385	9.8318	9.9831	9.0054	9.1578
202187_s_at	LM	7.1698	6.3417	6.8281	6.0259	7.0704	6.8443	6.3428	6.875	6.7899	6.7248	6.9273	6.6913	6.4744
205120_s_at	LM	2.9236	3.9464	3.732	2.8101	3.732	3.9253	3.6707	3.9464	3.9464	3.9042	3.6707	3.3951	3.6707
203442_x_at	LM	9.6433	7.7194	6.6322	7.0831	6.8154	7.2651	6.413	7.7625	6.7213	6.411	7.1097	6.9816	7.2164
217956_s_at	LM	9.7358	10.3932	10.7641	10.021	10.2206	10.0647	10.3439	10.3439	10.864	10.0647	10.5994	10.2328	9.9537
202095_s_at	LM	5.9821	6.626	6.7872	6.6963	7.3332	6.413	6.3828	6.2554	6.5322	6.4646	6.3082	6.3546	6.1773
203291_at	LM	8.7351	7.971	8.0227	8.9076	8.9456	8.2862	8.3617	7.5306	8.055	8.3751	8.1405	7.9568	7.596
200843_s_at	LM	8.2306	8.4926	8.4643	7.6656	7.788	8.0313	7.8878	9.8908	9.9872	8.8369	9.3561	8.8928	9.3985
202507_s_at	LM	4.758	4.6748	4.7753	4.8165	4.7121	4.8039	4.5985	4.2202	4.2952	4.6449	3.9464	4.5415	4.9068
212723_at	LM	10.2767	8.7199	9.3792	8.998	9.9102	9.2139	9.4353	8.9831	9.4119	8.6978	9.428	8.998	9.3216
121_at	LM	6.8281	6.5322	6.9603	6.5931	6.9273	6.7014	6.7083	6.337	6.5931	6.4409	6.7297	6.3309	7.0226
209682_at	LM	11.0212	11.0742	12.6607	12.8718	13.3378	12.1583	12.3359	12.3622	11.004	11.6634	10.4326	13.7465	10.9506
218826_at	LM	4.5985	5.9516	5.5835	5.1959	4.5985	5.6079	5.5244	5.8705	5.8799	5.7581	6.397	5.1793	6.1471
218910_at	LM	4.836	4.9498	4.614	5.1159	5.3951	4.9141	5.3253	4.8995	4.5511	5.2675	5.1844	5.1596	4.9763
212140_at	LM	6.7248	6.7775	6.8626	6.9077	6.423	7.0549	6.8205	7.3627	6.671	6.8443	6.7775	7.0884	6.8302
206752_s_at	LM	8.4926	8.6079	8.6079	8.652	8.8142	8.4847	8.3856	7.9133	8.187	8.0702	8.4025	8.331	8.331
217934_x_at	LM	12.5925	10.5029	10.6869	11.1795	10.5645	10.8011	10.7086	10.0009	10.6232	10.4153	11.1977	10.1695	10.5199
200886_s_at	LM	10.864	11.6759	11.3764	11.0896	10.4069	10.864	12.1279	11.5849	12.4134	13.2447	11.6126	12.1279	10.9761
209747_at	LM	5.6362	5.3461	5.2591	5.3305	5.0267	5.6123	5.3951	6.1999	6.04	5.8321	6.2525	6.0764	5.9278
209364_at	LM	6.7775	6.1955	6.337	6.7177	6.4477	6.4878	7.0445	6.0684	6.541	6.7872	6.1858	6.6406	6.3111
200670_at	LM	7.123	7.6681	8.7139	7.9508	8.2705	7.4141	7.8753	7.8819	8.4451	7.8421	8.4327	8.187	8.2965
201158_at	LM	8.0227	8.1457	8.1635	8.4926	8.8142	8.4781	8.1233	7.8729	8.1405	8.5552	7.3739	7.9902	7.7284
219485_s_at	LM	4.1849	4.6748	4.3826	4.532	4.532	4.3973	4.6668	4.4487	4.8212	5.1185	4.5907	4.3407	4.5985
202109_at	LM	7.55	6.2496	6.6913	5.8248	5.2153	6.1955	5.9954	6.4004	5.8098	5.9413	5.8248	5.5925	6.4611
203884_s_at	LM	7.3739	7.2432	7.3996	7.9832	7.6408	7.3594	7.4299	7.1909	7.6331	7.6029	7.4347	7.4423	7.458
202945_at	LM	7.2547	7.1793	6.1546	6.1955	6.6503	6.4004	6.8859	6.7445	6.3828	6.8323	6.2612	7.1002	6.0286
202811_at	LM	9.1124	10.5481	10.6232	10.1695	10.6869	10.2503	10.0965	10.3037	10.9451	10.3224	11.6422	10.032	11.0529
204061_at	LM	11.0742	11.956	12.5245	12.8239	13.0303	12.2084	12.4549	10.8229	10.3726	11.6422	10.2328	11.4195	11.438
206050_s_at	LM	11.0529	9.9004	9.1865	11.0212	10.0009	9.6827	9.9537	8.8569	8.7695	9.4625	9.0781	9.4068	9.4171
221492_s_at	LM	5.9258	6.6938	6.5606	6.9219	6.3309	7.7957	7.4423	7.6958	7.4645	7.2117	6.5322	7.0531	7.5039
202862_at	LM	7.0041	7.4799	7.687	6.8898	6.7486	7.5256	7.7067	7.7349	7.4423	7.3163	7.5589	7.1793	7.3439
204725_s_at	LM	9.3942	9.1194	8.9211	9.0176	9.2964	9.3593	9.349	8.3856	9.2677	9.1019	9.4171	8.9141	8.5987
201136_at	LM	7.3439	7.5306	7.1869	7.4395	7.3439	7.584	7.1495	7.1547	6.6359	7.1367	6.973	6.8475	7.4395
209939_x_at	LM	8.2754	8.1233	7.9317	8.7393	8.5489	8.6314	9.1068	7.6115	7.5797	8.5016	7.8798	8.3545	7.971
201416_at	LM	7.4562	7.5797	8.7618	8.1679	8.8996	7.6681	8.1916	7.4562	7.6819	7.9228	7.971	7.7362	8.0313
218595_s_at	LM	7.3449	7.3695	6.9712	7.3762	6.8443	7.2974	6.7527	7.4977	7.4909	7.3277	7.4347	7.2651	7.3466
204106_at	LM	9.7987	10.5645	10.534	10.864	10.7557	11.5102	10.705	9.6858	9.2364	10.2626	8.9612	10.6232	10.2565
212115_at	LM	5.9441	6.9219	6.9394	6.6291	6.5372	6.4646	6.7678	7.7476	7.107	7.4902	7.7222	7.0243	6.6722
212880_at	LM	7.9508	6.9816	7.2075	7.6088	7.8237	6.8573	7.4217	6.9499	6.714	6.8573	6.3667	7.1909	6.502
203848_at	LM	7.3913	6.5224	5.901	5.8398	5.5963	5.8938	5.9223	6.4744	6.7527	6.3255	6.6848	6.418	6.3309
201628_s_at	LM	9.2255	10.6517	10.2675	9.3985	9.1408	9.3867	9.9211	10.6232	11.0212	10.1544	10.9048	9.7987	10.1904
204256_at	LM	6.2752	6.3046	6.3486	6.5224	6.266	6.6454	6.323	6.2144	6.4835	6.3111	6.0956	6.3387	6.1546
212811_x_at	LM	4.1498	4.8656	4.583	4.6748	5.1159	4.6827	5.1515	5.2198	5.0442	5.3774	4.525	5.0745	5.0663
202324_s_at	LM	8.1133	9.6827	9.9293	9.1019	9.285	9.0213	9.5038	10.7641	10.6768	10.6768	11.4195	9.6534	10.4505
221549_at	LM	6.0303	5.4785	5.5131	5.1678	5.006	5.6491	5.9084	6.4921	6.1807	6.0684	6.611	6.063	5.7844
204285_s_at	LM	6.5569	6.7848	6.9154	6.8302	8.1294	7.1869	8.5861	6.7248	6.5493	6.5826	6.7381	6.6238	6.9273
200887_s_at	LM	10.3726	12.3359	12.017	11.2643	10.3858	11.5717	10.8873	12.6607	12.7692	11.5717	13.2447	13.8251	12.3622
206015_s_at	LM	8.9928	9.7892	9.5395	9.0054	8.646	9.3985	9.3375	10.3726	10.3858	9.8601	10.4424	9.2768	10.0009
202009_at	LM	5.7072	5.2399	5.3057	5.3253	5.2399	5.7883	5.2243	5.7955	5.2989	5.7143	5.2243	5.5188	5.7474
206846_s_at	LM	8.1755	7.8819	8.1961	7.8959	7.971	7.7625	7.8959	7.5797	7.1679	7.5452	7.483	7.5039	7.8615
219363_s_at	LM	10.4424	10.8011	10.4111	10.4947	10.4663	11.6884	10.7757	10.2626	10.2832	10.7641	10.3439	10.7872	11.004
208711_s_at	LM	4.0536	3.9042	4.4584	4.2468	4.5511	4.4157	4.1193	3.8477	4.0993	4.4157	4.4391	3.9464	4.2468
219492_at	LM	10.1695	10.7086	10.1808	10.5645	9.7892	10.0184	10.5571	9.9004	10.021	9.7832	11.0529	9.4812	9.7037
201087_at	LM	10.4326	9.9211	9.6433	9.2364	9.192	10.1067	10.021	9.7092	9.3375	8.9476	8.8671	9.4434	9.9688
201498_at	LM	5.1735	5.627	5.2908	4.9888	4.7421	4.8165	4.6558	5.6336	6.0232	5.7285	5.8359	5.0525	5.3009
217950_at	LM	9.3092	7.9893	7.6012	10.2675	7.7679	8.0863	7.4189	8.0676	8.3545	7.4521	7.3762	8.8801	7.6046
202738_s_at	LM	10.3224	9.9412	9.0922	8.6144	8.2913	9.0458	8.1777	9.0139	8.0512	8.1679	7.7349	8.4601	8.055
209095_at	LM	9.9941	11.0896	10.5645	9.1645	12.017	10.9506	11.129	11.6634	11.129	11.1795	11.3974	10.5994	10.5645
214062_x_at	LM	6.9774	6.6359	6.7848	6.9154	6.8859	6.6054	6.9273	6.153	6.8443	6.7964	6.5681	6.9186	6.5904
207842_s_at	LM	8.9076	8.5318	8.1233	7.675	7.1197	7.8778	7.7957	8.8726	8.8522	8.26	8.6246	7.8644	8.652
217496_s_at	LM	6.2573	6.5121	6.1605	6.7811	7.1083	6.3828	6.5904	5.901	6.2554	6.3589	6.2612	6.2554	6.1264
205153_s_at	LM	10.2832	10.4663	10.2937	11.1442	11.2761	11.6634	10.9048	9.7222	10.032	10.9271	11.5102	11.5454	10.8068
200617_at	LM	7.9288	8.2657	7.653	6.973	7.0351	7.4521	7.5452	9.1793	8.331	7.4902	7.4943	7.4862	8.3751
207034_s_at	LM	6.9499	6.7899	6.684	7.1547	6.6913	6.7325	6.9394	6.4477	6.3568	6.7014	6.1955	6.7625	6.7486
209161_at	LM	6.0187	6.3309	5.6362	5.6336	6.1546	6.409	6.328	6.714	6.3111	6.6938	6.2793	6.8994	5.9744
204825_at	LM	7.3175	6.9154	7.1909	7.4895	6.9422	6.5981	6.7273	6.973	7.1521	7.1959	6.7421	7.0445	7.1249
200083_at	LM	7.5281	7.4977	8.3184	7.788	7.9092	7.788	7.8514	8.589	8.3041	7.6408	8.4601	7.55	8.9954
201763_s_at	LM	6.4333	5.9158	6.0167	5.8546	5.688	6.0558	6.3309	6.111	6.1226	6.3862	5.6723	6.4611	5.8685
200929_at	LM	7.9664	8.9612	8.4847	8.3836	8.2401	8.4559	8.9831	8.2306	8.8369	8.8801	8.5753	8.0761	8.3693
202230_s_at	LM	7.3277	6.6722	7.584	6.9816	7.3762	7.3175	6.652	7.276	7.0831	6.973	8.0512	6.8475	7.4063
205398_s_at	LM	5.0199	5.7721	6.111	5.0905	5.3461	5.3583	5.516	5.3842	5.4402	5.2787	5.2399	5.3461	5.363
208717_at	LM	9.192	9.2473	8.6849	8.4516	8.589	8.4025	9.1393	9.4068	9.7772	9.222	9.1645	9.0251	8.4327
204369_at	LM	13.0303	12.2488	13.0058	13.1811	12.748	13.3038	12.702	11.4645	10.9048	11.7939	10.9761	11.3494	11.7471
205573_s_at	LM	9.0585	8.6978	8.5833	9.2729	10.4865	15	8.2657	7.9508	7.9568	11.0529	7.9902	11.884	8.4025
204985_s_at	LM	12.5051	12.4549	11.8327	11.9745	12.2084	12.045	12.045	11.7234	10.4865	11.1442	9.9872	12.0701	11.5849
212255_s_at	LM	9.7092	8.5667	8.9256	8.8072	8.9076	9.7358	8.4161	8.7597	8.3238	8.5833	8.2439	8.8617	9.3792
218399_s_at	LM	7.1367	6.7044	6.7775	7.1909	7.3627	7.3762	7.2432	6.3828	6.99	6.9219	6.7964	6.7527	6.626
212054_x_at	LM	9.3375	8.4385	8.3238	8.6978	8.5552	8.5128	8.7991	8.2855	8.2401	8.4093	8.3184	7.9617	7.788
201671_x_at	LM	8.5987	7.9458	8.2855	8.7919	8.6401	8.3817	7.8753	8.4516	8.4161	8.0938	7.7919	7.9228	8.3345
202630_at	LM	6.2851	6.2834	7.1768	6.4023	6.6054	6.5493	6.5532	6.5569	6.8323	6.5002	6.9219	6.427	6.8205
202870_s_at	LM	6.1605	5.7446	6.1858	5.6991	5.4367	5.627	6.3064	6.5322	5.9881	5.6607	6.5322	6.6054	6.7931
218742_at	LM	9.0922	8.5016	8.4207	8.7639	9.1068	8.8928	9.1019	7.9228	8.1799	8.9537	7.8959	8.09	8.2855
200081_s_at	LM	15.001	15.0011	15.001	15.001	15.0011	15.0009	15.0012	15.0012	15.0012	15.0012	15.0012	15.001	15.001
201788_at	LM	7.2732	7.68	7.7426	7.821	7.4395	7.5385	7.2164	8.3211	8.4601	7.9568	8.5526	7.6067	8.3617
200789_at	LM	9.9412	9.547	9.285	9.8407	9.6433	10.2675	9.9872	9.4171	9.0251	9.6049	9.1181	10.4865	9.8601
201833_at	LM	8.9537	10.5571	10.2328	9.3624	9.5038	9.6457	9.4812	11.7621	10.3439	10.0184	10.2937	9.3942	10.1067
204549_at	LM	7.0367	6.5002	6.2496	6.7811	6.7652	6.684	7.107	6.7652	7.2942	6.9077	7.5281	6.9525	7.1338
216598_s_at	LM	8.9831	8.9346	8.4247	9.1578	9.1181	9.1645	8.7695	8.6941	10.8125	9.6888	9.7358	9.9688	8.5833
203277_at	LM	8.2208	8.8426	8.7496	9.2808	8.675	9.7092	8.3817	8.5753	8.0393	8.4516	8.0961	8.8426	8.8398
203465_at	LM	9.7548	8.7639	9.4867	8.8846	9.8791	9.5038	9.3263	9.1181	8.6794	8.9612	9.1423	10.2767	9.1423
40829_at	LM	5.4785	5.5334	5.1412	4.8039	4.6449	4.9922	4.758	5.1515	5.1678	4.9187	5.363	5.2094	5.2787
56197_at	LM	9.0854	8.2478	8.702	8.6571	9.0854	8.5833	8.6706	8.8801	8.7597	8.5667	8.7393	8.7199	8.7919
212287_at	LM	9.3679	9.4068	9.2139	10.6819	9.2577	9.2473	8.643	9.4526	9.7548	8.9401	9.6858	8.8279	9.3942
203575_at	LM	7.4189	7.653	7.0831	7.5452	7.4472	8.0163	7.0359	7.3439	7.113	6.9154	6.8818	7.1268	7.1659
212206_s_at	LM	9.8683	9.6534	9.8318	9.4812	10.3331	9.7548	9.2364	9.064	8.7139	9.1181	9.0531	9.6124	9.5007
218039_at	LM	7.3594	7.0795	6.3166	7.2075	6.9795	6.9956	6.8343	7.3231	6.99	7.0125	7.0635	7.3638	6.6359
213191_at	LM	7.9664	7.5385	8.0132	7.596	8.9346	7.3483	7.2599	7.2861	6.9774	7.1338	7.1002	6.9983	7.7798
213689_x_at	LM	13.71	12.017	12.8718	12.4549	12.4134	13.5124	12.8718	11.1977	11.2643	11.5454	11.1795	11.8117	12.6607
201729_s_at	LM	8.8345	9.8318	10.2767	9.5653	9.9613	9.064	10.1904	9.6534	9.8171	9.5907	9.285	10.1808	9.1865
201014_s_at	LM	5.5042	5.8915	6.0534	5.8826	5.8052	5.9427	5.8938	6.7014	5.8974	6.1406	6.4629	6.1226	5.9484
213324_at	LM	3.9464	4.72	4.4745	3.967	4.1193	4.0993	4.614	4.698	4.4584	4.614	4.2202	4.5415	4.2863
211518_s_at	LM	8.2106	8.4516	7.5419	8.8801	8.1405	9.0922	8.1457	7.3695	7.5134	8.1294	7.1679	8.646	7.978
204252_at	LM	6.9116	6.9068	7.1002	7.4063	6.6594	7.4977	7.4895	7.0531	6.7353	7.3163	6.6503	7.971	7.1831
218995_s_at	LM	11.6884	10.8229	10.7557	11.3764	12.4858	11.1977	11.6126	10.2503	9.3154	10.9506	10.6517	11.7234	11.4195
212166_at	LM	5.4569	6.3221	5.688	5.2787	5.3105	5.7542	6.1739	6.1605	6.5644	6.2874	5.7446	5.5244	5.4047
220643_s_at	LM	8.3856	8.2106	7.8878	7.6012	7.5345	8.0826	7.7105	7.4217	7.5385	7.7362	7.4472	7.5256	7.7679
201778_s_at	LM	9.5708	10.0009	9.5708	9.0922	9.4434	10.5199	9.7987	9.7772	9.6955	9.3624	9.5774	9.1692	9.6433
219076_s_at	LM	6.6698	6.2752	5.6572	6.2093	7.227	5.3583	6.0167	5.6049	5.5131	5.3009	5.688	6.2593	5.2399
201471_s_at	LM	14.2954	14.4386	14.0072	13.7858	12.3359	12.8718	13.3038	14.2254	14.325	14.0072	13.4103	13.2447	14.0743
200989_at	LM	13.4665	14.0072	14.2456	14.414	14.2456	13.8761	13.5785	14.3895	13.8251	14.2658	14.0072	14.4713	14.7628
203342_at	LM	9.7222	9.6049	9.3239	10.3439	9.7772	9.584	9.4921	9.6457	10.0647	10.1695	11.004	9.5038	11.1018
209367_at	LM	7.2461	7.276	6.7625	6.8994	8.0793	6.2971	6.9816	6.7177	6.4629	7.1469	7.0568	6.3221	6.5826
202749_at	LM	7.2288	7.2117	6.7433	6.9929	7.653	7.0884	7.5797	7.8263	7.5452	7.0146	7.1495	7.3332	6.9712
202942_at	LM	6.1264	6.0558	6.684	7.3231	6.2496	6.7083	6.2593	6.7083	6.3309	6.0956	6.337	6.7726	6.5532
203565_s_at	LM	6.0764	6.323	6.3589	6.0303	5.5568	6.229	6.1739	7.6958	6.3255	6.1943	6.4577	6.1716	6.547
212765_at	LM	14.5433	15	15	15.0007	15.0002	15	15.0006	14.5826	14.4386	14.989	15.0004	15.0007	15.0006
202854_at	LM	8.5667	9.2364	8.8279	8.4385	9.0922	9.1793	9.4625	8.9076	9.1692	8.6144	10.043	8.5016	8.5753
202986_at	LM	15.0004	15.0005	15.0007	15.0006	15.0008	15.0005	15.0005	15.0003	15.0002	15.0004	15.0003	15.0008	15.0008
209567_at	LM	7.8656	7.5986	7.361	7.9978	7.5452	8.4327	7.8045	7.2117	7.8729	7.8184	7.8375	7.7284	7.8778
219384_s_at	LM	5.6991	6.4723	6.328	6.1807	6.2042	6.423	5.5835	6.0083	5.4871	6.0167	5.5467	6.2174	6.2267
200053_at	LM	10.6449	10.3726	10.3037	11.438	10.2767	10.2206	11.2339	9.5038	9.8956	9.9872	9.7712	9.8318	9.5395
212644_s_at	LM	8.4184	9.7772	9.1692	8.3041	7.8421	8.0761	9.0686	10.2206	10.0009	9.2729	10.0647	9.0531	9.4921
218206_x_at	LM	7.5385	6.7421	6.7044	7.4141	7.2547	7.5104	6.5273	7.2398	7.1637	6.8966	7.6012	7.2164	7.7149
209215_at	LM	6.0083	5.6607	5.6336	5.5777	5.5244	5.688	5.7446	5.6362	5.7344	5.7883	6.048	5.9516	5.9866
202911_at	LM	9.4812	9.2601	9.9688	10.1808	10.5029	9.4671	9.6827	9.1645	9.5117	9.349	9.1578	9.9872	9.4812
209029_at	LM	10.0965	8.9076	8.8321	8.4892	8.79	8.4926	8.7881	8.6079	8.9141	8.7257	8.646	9.428	8.8928
202954_at	LM	7.3332	7.0146	8.055	7.5908	8.149	7.5256	7.3277	6.8937	7.483	7.2942	7.6469	7.5797	7.1637
218034_at	LM	9.8318	8.1405	7.6994	8.4601	8.0702	8.9537	7.9022	8.675	8.6401	7.8184	9.8601	8.2353	9.6049
203285_s_at	LM	7.584	7.7284	8.0938	8.0227	7.5256	7.653	7.5209	7.8778	8.0983	8.055	7.8121	7.5385	7.6408
218375_at	LM	9.1731	8.9176	8.9456	9.7548	9.428	9.1181	9.1692	8.6401	9.0327	8.7496	9.3263	9.4526	9.0392
212300_at	LM	8.2058	8.2401	8.6294	8.5667	8.0227	8.7695	8.4643	8.998	8.1133	8.4385	9.0888	7.9483	9.5597
200621_at	LM	14.414	14.5826	14.2456	13.6744	14.3573	14.8035	14.2254	15.0004	15.0002	15.0001	15.0003	14.9945	15.0001
200666_s_at	LM	11.5102	12.1583	11.4645	11.8117	11.7234	11.4195	12.1583	11.7939	11.8327	11.1977	11.6884	10.8484	11.6884
219051_x_at	LM	5.6079	4.525	4.3601	4.735	4.3973	4.3826	4.4391	4.6449	4.7279	4.5985	4.3069	4.9498	4.1849
202633_at	LM	9.1241	8.702	8.7695	8.9928	9.4526	9.1692	8.3959	9.3263	8.7199	8.7393	8.9076	8.589	8.8279
200045_at	LM	12.5051	10.705	11.1442	11.129	11.7621	11.909	11.288	10.7872	12.2084	10.4424	9.7037	10.7068	11.3403
203054_s_at	LM	11.909	8.9708	8.9831	8.7597	8.6941	9.1019	8.7351	9.0288	9.1611	8.5987	9.5238	8.8996	9.584
201212_at	LM	6.3082	6.5904	6.5904	6.6503	7.1793	6.3667	6.4835	6.409	6.5826	6.4527	6.6537	6.3628	6.6963
212997_s_at	LM	8.6772	8.3238	8.0826	7.9022	8.1183	8.3959	8.1133	8.0313	7.9978	8.1405	7.7476	7.7105	8.3836
212795_at	LM	9.4068	9.8908	9.3942	9.1865	9.1207	9.5597	10.043	10.0184	10.7557	10.1695	10.2503	10.1498	10.3932
204748_at	LM	6.7964	7.0831	8.7618	6.8898	7.1002	6.7848	6.4929	8.646	8.4025	8.589	9.7222	9.1019	10.0863
209015_s_at	LM	10.4505	11.1018	10.4505	10.8229	10.578	10.7316	11.3403	10.8011	10.2937	12.017	10.032	11.1795	11.3494
210145_at	LM	15.0001	15.0002	15.0005	15.0005	15.0005	15.0003	15.0004	15.0001	14.1274	15.0003	14.325	15	15.0005
200768_s_at	LM	11.5454	12.5245	12.2879	12.9521	13.1265	11.9376	12.4134	12.1583	12.8718	11.6126	12.6607	13.0303	12.8239
221060_s_at	LM	5.7446	5.627	5.7392	5.9413	5.6362	5.3951	5.8209	5.0828	5.6607	5.8607	5.2633	5.9341	4.852
221750_at	LM	11.3494	11.004	11.2105	11.0529	11.129	11.438	10.7557	11.288	11.0529	11.2339	11.3403	10.4153	11.288
201620_at	LM	7.2288	7.6141	7.3751	7.1443	7.2096	7.3913	7.3466	7.4895	7.1268	7.0226	7.0795	6.6646	7.2909
212458_at	LM	13.7465	13.3378	12.2084	12.748	13.5124	13.4103	13.2447	12.8718	12.6607	12.5925	12.8718	12.4858	12.5245
204937_s_at	LM	7.0445	6.9603	6.6963	7.0146	6.427	6.968	6.6359	7.2869	6.7998	6.3772	6.7445	6.3628	7.0146
201560_at	LM	11.4816	12.3622	12.9521	11.9376	12.1279	11.3084	11.7471	11.909	12.702	11.9376	11.7234	11.7621	11.6422
202889_x_at	LM	5.9158	5.9516	5.6572	6.0707	6.5826	6.153	6.1406	5.2938	5.4785	5.7503	5.924	6.0303	6.0187
219270_at	LM	13.9414	13.3038	15.0002	13.7858	15	14.9945	14.5433	12.4549	13.9414	14.3895	15.0002	13.5785	14.6924
208624_s_at	LM	7.1002	7.0549	7.1679	6.8573	7.0041	7.0795	7.2364	7.0445	6.7872	7.3717	6.5154	6.9422	6.7486
205504_at	LM	5.7173	5.4143	5.8724	5.911	6.3082	5.9258	5.5925	5.8321	5.7173	5.5835	5.8915	5.9258	5.2969
200981_x_at	LM	9.6888	11.5849	11.1795	9.9872	9.1275	10.7086	11.884	12.9521	12.4858	11.6884	12.2488	11.1442	10.7316
201058_s_at	LM	7.8514	7.9617	7.9508	8.0689	8.5833	7.6656	8.0047	7.8001	7.9133	8.8846	7.5134	7.6439	8.0983
218104_at	LM	7.7476	7.675	7.0954	7.7476	7.1679	7.4063	7.4395	6.8508	6.9246	7.2432	7.0704	7.2432	6.7678
200830_at	LM	10.0184	10.1808	9.9872	9.7037	9.2139	9.4671	9.7772	10.1544	9.3154	9.8407	9.2473	10.0759	9.8908
219711_at	LM	7.5452	8.646	8.2965	8.2306	9.1793	8.7919	8.9076	7.8586	7.596	8.1777	7.7476	8.0101	8.2157
200614_at	LM	9.9688	11.2339	11.2643	9.9412	9.584	9.9102	10.5645	12.5925	12.2879	11.7234	11.7621	11.1977	11.1442
205039_s_at	LM	5.1735	4.758	5.7344	5.481	5.6446	5.1159	4.8259	4.4157	5.1412	4.8826	4.9498	4.9141	4.9068
213419_at	LM	6.5322	6.5002	6.2851	6.8205	6.8573	6.3387	6.9072	6.1069	5.9881	7.471	6.323	7.1679	6.3405
202282_at	LM	9.1645	8.6357	9.547	9.0686	8.5667	8.9141	8.8212	8.8279	9.1423	9.9293	9.6235	8.9456	8.7393
212047_s_at	LM	9.1731	9.222	8.4892	8.8522	8.8617	9.0781	10.4375	9.1207	9.7222	9.4119	9.5348	8.9346	8.9346
204729_s_at	LM	7.0041	6.684	6.547	6.427	6.6832	6.7726	6.6848	6.0956	6.1694	5.8938	6.1575	6.508	6.6454
200966_x_at	LM	6.2573	8.0313	8.2058	7.2288	6.502	7.3231	7.9288	8.5833	8.0826	8.3003	7.9508	7.7798	8.3545
206070_s_at	LM	7.2164	6.9551	6.7083	7.0351	7.4562	6.9116	7.5104	6.0232	6.2496	7.1469	6.6698	7.1679	6.5154
205026_at	LM	7.5609	5.5042	6.1471	6.2267	6.3428	5.8285	6.1038	5.6123	6.1546	6.2706	5.9484	5.901	5.7721
211758_x_at	LM	8.6079	9.5348	9.7772	9.3792	9.7712	9.7712	9.5395	8.7881	9.3561	9.1068	10.1695	9.1068	9.6685
203418_at	LM	4.6668	4.3973	4.5655	4.758	4.8911	4.698	4.6827	4.614	4.8039	4.3186	4.6668	4.8259	4.4065
212399_s_at	LM	8.0512	7.68	7.4103	7.2689	7.6088	7.2461	7.0568	7.6115	7.8466	7.7679	7.7476	7.6782	7.7067
205467_at	LM	6.1894	5.9954	6.0303	5.8685	5.8799	6.5681	5.9084	5.9158	5.8799	5.9158	5.669	6.8859	6.063
202675_at	LM	12.9521	13.7465	13.9414	13.0711	12.5245	12.5656	13.8251	13.7465	14.0743	13.0303	13.9414	13.1265	12.4134
214447_at	LM	8.9301	9.0288	9.0781	10.0647	9.6922	9.3239	8.4161	8.6571	9.0458	8.2478	8.8321	9.349	8.5617
221741_s_at	LM	7.267	7.3483	7.2689	7.3175	7.4065	7.2909	7.3386	7.365	7.7679	7.675	7.3594	6.9752	7.5908
205451_at	LM	6.5826	5.7344	6.4646	6.1406	6.2398	5.8607	6.229	5.8938	6.611	5.8209	5.8724	5.7203	5.9641
211747_s_at	LM	11.3403	12.1279	11.7353	12.017	11.884	11.884	11.6422	11.1795	11.7621	10.9451	12.1583	10.864	11.9376
201870_at	LM	9.2525	10.3037	10.4865	10.2832	10.1856	9.9293	9.3458	9.9872	10.1808	9.5238	10.5645	9.5007	9.9293
202778_s_at	LM	8.0047	7.6245	7.6288	7.281	8.6571	7.7253	7.2461	7.5209	7.8159	7.5039	8.1233	7.6067	7.7957
218743_at	LM	5.8321	5.4785	5.7883	5.9549	6.409	5.8398	5.7285	5.467	5.5568	5.6446	5.5992	5.7446	5.3774
202220_at	LM	8.3345	8.2525	8.2401	7.8878	7.2689	7.7679	7.55	7.788	7.3627	7.2942	7.6715	7.4063	7.55
207181_s_at	LM	4.9498	6.165	5.8772	5.6537	5.516	5.2787	6.0534	5.9675	6.2144	5.9866	6.3828	6.8302	6.1406
200697_at	LM	5.8546	5.4332	5.9484	5.7581	5.8485	5.8209	5.4948	6.2834	5.6723	5.8546	5.8098	5.627	6.193
202466_at	LM	15	14.9166	15.0002	15.0004	15.0007	14.9945	14.9166	13.5785	14.0072	14.6924	13.7465	15.0002	15
205452_at	LM	6.9551	6.2593	5.9821	6.1312	5.8546	5.971	6.1739	6.229	6.2851	6.5606	6.3589	6.3772	6.2612
210416_s_at	LM	6.2159	6.0232	5.8685	6.1605	6.4629	5.8082	5.8359	5.5963	6.0303	6.0558	5.9413	5.5086	6.1226
202185_at	LM	9.8791	9.3942	10.2206	10.2937	10.864	9.9004	10.2328	9.9688	9.5907	9.9102	9.9102	9.9102	10.6869
204617_s_at	LM	10.7086	9.7712	10.0647	10.4424	10.5994	10.0863	9.9004	8.9456	9.794	9.3942	9.0139	10.4424	9.6235
202125_s_at	LM	6.3862	6.4004	7.0445	6.973	6.9068	6.4477	6.4929	6.968	6.4734	6.7625	6.4023	6.4723	6.5747
212894_at	LM	13.5124	12.8718	12.2488	13.1265	13.6389	13.7465	12.8239	12.5245	12.0951	13.8506	13.71	13.3378	13.3378
202550_s_at	LM	7.6408	7.5589	7.5628	7.8159	7.6782	7.4909	7.7317	7.271	7.3996	7.3996	6.7678	7.0367	7.7376
212485_at	LM	4.1093	4.4927	4.836	3.7622	4.1849	3.9876	4.2468	4.7822	4.1193	4.3973	4.4745	4.3713	4.0993
200807_s_at	LM	6.8343	9.5238	8.9928	7.4571	7.387	8.3856	9.3092	10.043	10.3932	10.2767	8.9537	9.3624	8.0676
203755_at	LM	10.8068	10.5994	10.9506	11.2339	10.9634	10.8873	10.4375	10.1808	10.424	10.3858	9.6534	15.0002	10.9451
207334_s_at	LM	6.153	6.3667	5.5334	6.0083	6.2897	6.0232	6.0594	5.9158	7.6656	5.7721	5.8974	6.5931	6.875
203931_s_at	LM	6.2042	5.9744	6.1069	5.9441	5.6763	5.7392	5.8161	6.2706	6.193	6.3428	5.6336	5.7844	5.4285
218902_at	LM	10.9506	10.0759	10.1067	10.1067	10.1544	10.3932	9.9831	10.4153	8.9574	9.5117	9.547	10.1385	9.4625
201695_s_at	LM	12.748	11.4195	11.0742	10.7086	9.7548	10.9271	10.8011	11.4195	11.6634	10.6869	11.2339	10.1128	11.0896
201469_s_at	LM	7.8656	8.2058	7.55	7.918	7.6958	8.331	8.5128	8.0047	7.7798	8.187	7.4063	7.8263	7.3762
221482_s_at	LM	7.7957	8.8212	7.7067	7.6141	8.0793	7.971	8.2306	8.1294	8.646	8.2106	8.9456	7.3466	7.4521
204039_at	LM	5.9675	6.4921	6.8733	6.3546	6.502	6.3667	6.714	6.7775	7.0041	6.4921	6.6913	6.2971	6.3937
201052_s_at	LM	7.8819	6.6454	6.8475	7.2217	7.0226	7.3996	7.0704	7.1268	6.3568	7.1637	6.4744	7.2117	6.9603
34408_at	LM	12.1583	11.1442	11.909	12.702	12.4549	12.7692	13.1811	11.3084	10.5645	11.884	10.6819	11.9376	11.3974
89476_r_at	LM	7.994	7.918	7.5797	7.6587	7.7349	8.0676	8.8996	6.9154	6.9449	7.584	7.8045	7.4347	7.3827
202413_s_at	LM	4.852	4.9763	5.3537	4.9763	5.3253	4.9763	5.0267	5.3253	5.2908	5.1515	5.5568	4.8995	5.4285
201528_at	LM	5.8039	5.2243	5.3305	5.3951	5.4948	5.7682	5.7368	5.5887	5.6336	5.4603	5.6804	5.8185	5.924
221562_s_at	LM	2.5271	3.1688	2.9236	2.4194	2.5271	2.4194	2.5271	3.1688	3.1688	2.5271	2.2327	3.6105	2.4194
217906_at	LM	9.4625	9.0327	9.4718	10.043	9.7092	10.043	9.584	9.428	9.177	9.584	9.5597	9.3679	9.0213
215884_s_at	LM	7.7086	7.123	7.9893	8.9476	8.0938	8.1799	8.6079	7.821	7.9022	8.5451	7.8668	7.8668	7.6922
203301_s_at	LM	7.2869	7.4423	7.6088	7.281	7.899	7.6994	7.4799	7.5209	7.7194	7.5908	8.2306	7.8878	7.2
201819_at	LM	6.111	5.9058	5.8321	6.3046	6.7848	6.2834	6.652	6.4023	5.9641	6.2706	6.3309	6.4527	6.3772
204809_at	LM	6.4409	6.7083	6.3428	6.0877	5.9191	7.1979	6.6963	6.1894	6.1359	6.442	6.2612	6.1955	6.6537
210986_s_at	LM	7.276	7.3449	7.227	7.5209	7.365	7.55	7.0531	7.3594	7.7349	7.1547	7.6656	7.1637	7.365
201078_at	LM	5.9341	6.3828	6.1694	5.9341	5.7446	6.427	6.0232	6.7527	6.7421	6.4527	7.0445	6.409	6.7248
218794_s_at	LM	7.994	7.9022	7.8819	8.201	8.652	7.8644	8.4247	7.2909	7.6782	7.5171	7.2547	7.3439	7.9288
203952_at	LM	5.6763	5.467	5.5244	5.2908	5.5887	5.5334	5.5568	6.611	6.4921	6.427	6.0352	5.8398	5.8724
219127_at	LM	5.8772	6.1226	6.063	6.2834	6.5121	6.9816	5.9844	5.6607	6.4477	5.9744	5.7173	6.2355	6.1312
202900_s_at	LM	8.1233	9.15	9.0251	8.6079	9.9613	8.7991	8.3623	8.4643	8.4926	8.6401	8.4184	8.2525	8.6246
204542_at	LM	8.3617	6.2612	6.4937	9.8791	6.973	6.5747	6.3486	6.5826	7.026	15.0002	6.8716	7.3035	6.547
208847_s_at	LM	6.5121	6.968	6.8937	7.107	6.8994	6.8898	7.0884	7.471	7.2547	7.2732	7.8159	7.2732	7.1744
206109_at	LM	6.1773	6.7213	6.2834	6.5606	6.3772	6.7421	6.5747	6.3096	5.911	6.3221	5.9158	6.2267	6.2752
218193_s_at	LM	13.0711	13.9414	13.1265	12.911	13.4665	12.8239	13.6389	12.748	12.748	13.0711	13.5124	12.4134	12.8718
209586_s_at	LM	5.4475	4.5655	4.3069	4.9653	4.8102	5.0199	4.2952	4.6827	4.3826	4.8259	4.7891	4.3186	4.7279
204788_s_at	LM	10.5571	9.5907	10.0009	9.9293	10.3648	10.7641	10.3726	9.4119	8.5987	10.0009	9.0686	9.8407	9.8737
201260_s_at	LM	8.6314	8.9928	8.8426	7.9568	7.1197	8.7547	7.8121	9.5708	8.7496	8.3817	8.3856	8.4161	8.6978
221732_at	LM	11.438	11.288	11.4195	11.3494	11.0896	10.8125	10.9506	11.6884	11.288	11.3403	11.5454	11.3403	11.2105
212557_at	LM	9.2139	9.2601	9.5238	10.2328	10.2123	9.5708	9.8407	9.3985	9.9475	9.0531	9.2577	9.285	9.1124
217080_s_at	LM	8.4247	7.9288	8.5526	8.4781	8.7199	8.5451	8.5987	7.123	7.8644	8.8726	8.1755	7.4571	7.6819
202100_at	LM	6.7029	7.8586	7.6408	6.7964	6.5958	7.1443	7.276	7.5908	8.1961	7.5104	7.2446	7.3913	6.9077
205172_x_at	LM	10.2206	10.1695	10.4326	10.3858	10.7872	10.5481	10.1695	9.6049	8.7257	10.4505	9.2029	10.0184	10.0184
203659_s_at	LM	10.5199	10.7557	11.3084	10.9761	10.5526	10.9048	10.578	10.578	11.2339	10.9048	10.6449	10.4326	11.2339
201178_at	LM	9.3263	10.0647	10.021	10.1128	9.8601	9.7222	9.8318	10.4947	10.5029	10.3439	11.0212	10.3224	10.3224
205450_at	LM	5.0442	5.2591	4.2774	5.3009	5.2243	5.0267	4.9346	4.7822	4.758	5.1793	4.4584	5.0442	4.75
208905_at	LM	15.0001	15.0001	14.6375	14.5433	14.6375	15.0003	15.0001	15.0002	15.0002	15.0003	15.0005	14.8035	15
37152_at	LM	14.0072	13.8761	13.3208	13.9087	13.3038	13.0711	11.909	13.2447	10.043	11.3084	10.2123	12.7692	13.4665
204143_s_at	LM	7.2861	7.0954	6.7297	7.1197	6.868	7.1002	6.7367	6.6594	7.1831	6.9394	7.2	6.5644	6.6913
206571_s_at	LM	5.3279	4.9289	5.0483	5.2633	4.4836	4.7121	5.2035	5.6049	5.6203	4.844	5.0828	5.5511	4.8259
203117_s_at	LM	6.2834	5.6446	5.8915	6.0177	6.073	6.0558	5.9675	5.5511	5.8607	6.2174	5.7072	5.8826	5.8285
208992_s_at	LM	4.3407	4.0993	4.532	4.5985	4.6668	4.4584	4.3826	4.4836	4.6449	4.4745	4.614	4.1498	4.4391
202726_at	LM	6.0684	6.0657	6.427	6.1069	5.8398	5.7844	6.2554	5.9441	6.1069	5.8082	5.7503	6.5154	5.5682
204517_at	LM	6.8475	7.8159	7.7222	7.5306	7.3449	7.3163	7.471	7.8878	8.5833	7.3913	8.2106	7.3762	7.2117
208708_x_at	LM	11.6126	12.748	12.5925	11.7939	11.6422	12.3359	13.0711	11.7471	12.5245	12.4134	12.3622	12.017	11.6634
204000_at	LM	7.5209	7.0704	7.483	6.8281	7.1869	7.8375	7.6408	7.3277	6.8716	7.227	6.7899	7.4909	7.3996
209576_at	LM	3.9042	5.6763	3.8477	4.3826	3.9042	4.8911	4.6384	3.6707	4.3186	3.9464	3.8477	3.6707	4.1498
201626_at	LM	14.7276	15.0003	15.0002	15.0001	14.6375	14.8035	15	14.6924	15	14.4386	15.0001	14.1009	15.0001
218457_s_at	LM	13.1811	12.8239	13.8251	14.0408	14.3573	13.4665	12.5925	11.5454	11.9376	13.0058	11.909	13.0711	12.3359
217758_s_at	LM	5.7612	6.0125	5.1341	5.7721	5.2908	5.931	5.8359	5.9954	5.8039	6.048	6.4723	6.1264	6.5322
203119_at	LM	10.8873	10.3224	10.3439	10.5571	10.8011	11.3494	10.6341	9.8791	9.8318	10.2328	10.3858	10.6449	10.3648
202708_s_at	LM	7.5134	8.6571	8.2862	8.9612	9.2473	8.8321	8.0863	9.1393	9.1334	8.7597	9.2625	9.5238	9.7548
203186_s_at	LM	10.7641	13.2447	12.702	11.6884	11.438	12.0951	12.6607	12.2488	12.9521	12.4549	12.5656	11.9745	11.4645
204587_at	LM	7.6782	7.3739	7.6288	7.584	7.4645	7.6469	7.5256	7.2651	7.6115	7.55	7.6587	6.9273	7.6245
200915_x_at	LM	8.9301	8.6357	8.8212	8.7991	8.8726	9.192	8.9466	8.7257	8.0313	8.5128	8.4926	8.1961	8.646
336_at	LM	8.5451	7.7349	7.5934	8.3581	8.1799	7.1303	7.8586	7.596	7.6115	8.0227	7.2974	7.8121	7.6621
202117_at	LM	8.8522	9.1692	9.1194	9.3561	9.0213	8.4643	9.285	9.9293	10.0184	9.2625	10.2767	9.2029	9.8318
219208_at	LM	5.6537	5.7503	6.4723	5.7955	5.911	5.8082	5.6804	5.8705	5.9484	5.8441	5.8359	5.7285	5.484
217168_s_at	LM	8.5539	8.7919	8.5237	8.4207	8.9476	8.6571	9.1578	8.331	8.6314	8.83	8.2525	8.5318	8.2478
206723_s_at	LM	9.7712	9.9872	9.5348	10.2626	9.7037	9.4526	9.1782	9.3458	9.0054	9.1865	9.4921	10.2626	9.3624
201913_s_at	LM	5.3897	5.2675	5.6804	5.8629	5.7072	5.7072	5.8039	5.6446	5.6936	5.6723	5.6991	5.5925	5.5188
210115_at	LM	3.9876	3.8477	4.4065	4.3296	4.4584	4.1498	3.9464	4.1193	4.2774	4.0993	3.9042	3.5308	4.0536
205750_at	LM	8.4892	8.5128	8.1294	8.3959	8.1679	8.2106	8.7134	7.1869	7.3913	7.8668	7.1353	8.6794	7.8959
202677_at	LM	7.0186	7.7873	7.8159	7.2117	6.7381	7.9508	7.4065	9.4625	8.8801	8.2401	9.4812	9.064	9.0733
201855_s_at	LM	5.669	5.8039	5.8607	5.8724	5.9999	5.8485	5.5925	5.9897	5.7643	5.8082	6.1069	5.8185	5.5835
202788_at	LM	8.9176	8.8321	8.331	7.8819	7.7284	8.2353	8.9346	8.4207	8.9346	9.0854	8.6999	8.2862	8.5539
202763_at	LM	7.6922	7.7105	7.6681	7.9051	8.7393	7.9228	7.6088	7.6408	7.4299	7.7476	7.8514	8.6079	7.8263
209179_s_at	LM	10.1808	9.3375	8.4742	9.1692	7.8753	9.5395	8.652	8.9141	8.4287	8.6079	8.2855	9.4353	8.7496
218961_s_at	LM	8.4516	7.6656	7.7625	8.331	8.3617	7.7149	7.8644	7.568	7.6408	8.0863	7.9133	7.675	7.9508
201762_s_at	LM	11.884	12.4858	13.0303	12.2684	12.8239	12.017	13.1265	12.3359	13.0303	12.3622	12.748	12.9521	12.5925
201591_s_at	LM	6.2218	6.3417	6.7158	6.2851	6.479	6.5154	6.2093	7.0831	6.671	6.7421	7.3332	6.323	6.8573
206770_s_at	LM	5.3105	5.5887	5.9866	5.1377	5.4636	5.1515	5.5682	5.8398	5.7542	5.7203	5.3774	5.7997	5.6991
206688_s_at	LM	10.916	10.4505	10.6449	10.4153	9.9293	9.9537	9.6685	9.9102	9.192	9.5038	8.9476	9.2577	9.3092
208190_s_at	LM	11.1018	10.2885	9.7987	9.8683	8.8801	11.1442	10.0184	10.0759	7.7105	9.3375	8.5987	9.7548	10.021
201098_at	LM	9.0054	9.3624	9.1068	8.4161	8.0983	8.3751	8.643	9.1423	9.5597	8.7695	9.349	8.652	8.7991
207968_s_at	LM	8.3545	7.1637	7.0795	7.4423	7.4977	7.1495	8.0313	6.8281	7.1338	6.8716	7.026	7.2547	6.8343
203725_at	LM	15.0012	15.0013	15.0011	15.0011	15.001	15.0011	15.0009	15.0011	15.0007	15.0007	15.0009	15.0009	15.0011
202040_s_at	LM	8.7991	8.6905	8.5552	8.5451	9.2327	8.9476	9.0854	8.0512	8.3907	8.3345	8.0101	8.2965	8.0163
221856_s_at	LM	5.1033	4.4584	4.6827	4.0993	4.1498	4.5511	4.4745	4.8656	4.2468	4.2202	4.7279	4.1849	4.3601
200071_at	LM	9.3985	10.864	10.5029	10.2503	11.004	10.6768	10.1453	10.7086	10.9506	10.5645	10.9506	10.2503	10.8484
201270_x_at	LM	8.0826	9.0781	9.4625	8.8996	9.1692	8.3041	8.9256	8.7496	9.3458	9.1782	8.4247	9.1275	9.4068
203582_s_at	LM	6.328	7.4395	7.2547	6.411	7.3203	6.9956	7.0146	6.973	7.3717	7.2651	6.9394	6.8205	6.611
203639_s_at	LM	13.3378	13.1811	13.1811	13.4665	13.8251	13.8251	14.0072	12.2084	12.2488	12.702	11.6634	13.6389	12.9521
209100_at	LM	10.6232	10.6768	10.7872	9.5907	10.7068	10.032	10.6768	10.032	10.2767	11.1018	10.6232	10.0863	9.6124
217867_x_at	LM	4.3713	4.8259	4.698	4.4745	4.8826	4.3407	4.3296	4.758	4.5179	4.2468	4.698	4.705	4.836
202540_s_at	LM	10.1695	10.1544	11.1018	10.0811	10.5526	10.1128	10.2503	10.6768	10.7316	10.7086	10.8125	10.2206	10.6232
210754_s_at	LM	8.6905	8.7496	8.0313	9.1275	8.7351	8.5318	8.7134	8.5237	8.8246	8.3623	8.4516	8.6401	8.8321
202433_at	LM	8.646	8.8617	8.8764	8.0863	7.6012	8.5987	8.4601	8.966	9.2964	8.675	8.7667	7.6141	8.4847
218170_at	LM	12.0951	11.909	11.2339	12.7692	11.5102	13.1811	11.8117	10.9761	10.2206	13.4103	10.8484	12.748	11.884
203167_at	LM	6.8966	7.4799	7.855	7.7349	7.2432	7.1869	7.1637	7.2461	7.5306	7.4977	7.6141	7.2	7.5104
201536_at	LM	9.9004	8.7695	8.5753	8.7881	9.7987	9.6888	9.4171	9.2577	9.1865	9.4226	9.4353	9.0781	9.0288
205036_at	LM	6.7029	7.1547	7.3483	7.1659	7.2732	7.458	7.3466	7.7222	6.809	7.075	7.7866	6.8343	7.6331
200622_x_at	LM	7.2974	7.0549	6.5747	7.1097	7.1443	8.2478	7.4977	6.6963	6.413	6.9068	6.5981	7.0795	7.2689
205130_at	LM	6.6698	5.5131	6.479	5.9278	6.0303	6.1605	6.0799	5.6991	5.7919	6.0232	5.8974	5.688	5.7612
216347_s_at	LM	11.3764	8.5617	8.5617	10.0009	10.3932	9.3375	9.3679	8.7199	7.9288	8.6546	7.9133	9.8171	9.1207
202797_at	LM	10.6869	9.8407	9.7064	9.7157	8.8887	9.6534	9.5007	10.5645	10.5571	9.4526	10.2206	9.4171	10.1695
202500_at	LM	9.9211	7.7679	7.5039	7.9617	7.5104	7.6408	7.2117	7.6587	7.3332	7.1793	7.2288	7.8045	6.9929
202396_at	LM	8.0863	8.187	7.7515	8.0938	8.149	8.1591	8.0101	8.1679	8.6571	7.6469	8.5128	8.1294	8.0761
218421_at	LM	9.349	9.4353	9.7892	9.6827	10.1067	9.3593	9.618	9.349	9.5023	9.8908	9.7772	10.1695	9.9831
201985_at	LM	9.4119	9.7987	9.9412	13.0303	11.1886	9.4068	10.0647	10.4947	9.9293	9.8791	9.6049	10.9451	10.1751
215116_s_at	LM	6.4611	6.0956	6.3082	6.7044	6.1955	6.3221	6.229	6.1999	6.2196	6.0295	5.6537	6.048	6.0232
217933_s_at	LM	13.8761	12.9521	13.6389	13.3378	13.4103	13.6389	13.5124	14.1274	13.7465	13.4665	14.504	14.3573	14.0072
202887_s_at	LM	5.9954	6.0657	6.3309	5.9977	6.048	6.4744	6.266	6.5569	6.3082	6.2042	6.073	6.0187	6.1605
212871_at	LM	9.1829	9.7548	8.9141	9.6235	9.5371	9.5348	9.2577	10.1453	9.6685	9.9831	10.705	9.1181	10.3037
205633_s_at	LM	14.414	14.0743	14.8035	15	15.0002	13.9743	14.5433	14.7628	14.3895	14.8442	14.5826	14.9945	14.9166
209526_s_at	LM	7.4768	7.1934	7.6656	7.7222	8.2106	7.3332	7.1659	6.3221	6.6848	6.7899	6.9816	7.2942	7.3627
200816_s_at	LM	8.7695	9.1892	8.6706	8.7257	9.4068	9.5007	9.1782	9.2139	8.4781	8.8072	8.4847	9.5117	8.6401
206099_at	LM	4.8259	5.4948	5.3407	4.6449	4.9498	4.532	5.0199	5.006	4.9922	4.7753	4.7421	4.3973	5.0828
201896_s_at	LM	7.8878	7.7376	7.1547	7.4571	8.4247	7.6922	7.7317	7.675	7.5908	7.3762	7.584	7.7194	7.8668
203885_at	LM	10.0759	10.0863	10.2503	10.7557	11.6884	10.4865	10.6517	9.9537	9.6457	10.7872	10.0759	10.3037	10.1544
218498_s_at	LM	5.5539	5.5511	5.4402	5.7143	5.2591	5.5777	5.5334	5.6763	5.5963	5.5131	5.4603	4.9888	5.2035
209337_at	LM	6.8716	6.9983	7.0316	7.3996	7.0445	7.4395	8.0793	7.2547	7.3762	7.6245	7.6922	7.5452	7.4423
203381_s_at	LM	5.9223	6.2042	6.3405	6.2752	6.3828	6.109	6.5121	6.0187	5.9744	6.1832	5.8772	6.2218	6.2593
204313_s_at	LM	6.397	6.1546	5.7721	6.6217	5.8799	6.266	5.467	6.2593	5.3537	5.7072	5.1596	9.3561	6.3405
203640_at	LM	8.0347	7.8668	7.281	8.055	8.4207	8.3108	8.4781	7.0568	7.2869	7.4571	7.5731	7.9133	7.4902
202689_at	LM	8.2657	7.471	7.9228	8.1294	7.8615	7.8668	8.4742	7.5039	7.8668	7.7625	7.6046	7.6012	7.6012
218744_s_at	LM	6.5747	6.3546	6.0286	6.328	6.1264	6.2593	5.6649	5.688	5.8685	5.911	5.5467	6.0534	6.0764
201519_at	LM	8.8801	8.2855	8.4327	8.4327	8.1755	8.2855	8.2862	8.7129	8.3041	8.0012	8.2862	8.4025	8.5182
209213_at	LM	7.4063	7.3254	7.7105	7.2547	7.7515	7.4895	7.2909	7.8375	7.5232	7.4063	7.1869	8.0702	7.4299
211783_s_at	LM	7.5797	7.1495	6.3166	7.0041	6.337	6.8716	7.1164	6.6832	6.2267	6.4333	7.0367	7.1495	6.7931
208634_s_at	LM	5.3279	5.6362	5.0129	5.4332	5.9595	6.973	5.516	5.8618	5.5334	5.6804	5.9881	5.7503	5.5244
202545_at	LM	8.1431	9.4526	9.4119	8.3623	8.0512	8.2058	8.3041	9.2473	9.4317	9.0781	8.0761	8.702	7.5589
205899_at	LM	8.702	7.55	7.8045	8.2106	8.3856	9.1865	8.0983	7.3794	7.4645	8.6794	11.129	8.3959	8.1294
212740_at	LM	5.1412	5.1997	5.0663	4.9346	5.1959	5.3461	5.2399	5.2591	5.6362	5.5042	5.476	5.2456	5.0905
202332_at	LM	8.6195	7.7222	8.4601	8.1457	8.1591	7.978	8.0393	7.9288	7.7222	7.7086	8.0313	8.6246	7.8514
209806_at	LM	12.017	12.2084	12.045	12.2084	12.0951	12.702	12.2084	12.1279	13.1265	12.5656	13.1265	12.2084	13.1811
201466_s_at	LM	9.285	9.4765	9.4867	9.2473	8.7547	9.3679	8.9708	9.6433	9.6888	9.0922	9.6858	8.8726	9.222
212694_s_at	LM	7.6288	7.0445	7.0041	7.1002	6.9077	6.684	7.026	6.9273	7.2732	7.1002	7.2164	6.5826	7.4141
221610_s_at	LM	6.9449	6.442	6.7678	6.3589	6.671	7.4299	6.4415	6.5747	6.7678	6.4023	7.0919	7.123	7.0406
217766_s_at	LM	7.8159	9.1793	9.0854	8.2657	8.3784	8.1457	8.2563	9.3942	9.8791	8.7991	9.177	9.0686	9.1692
203201_at	LM	13.0058	12.2879	10.9761	11.8327	12.1583	13.3378	12.5245	11.2643	11.7471	11.3494	11.1018	12.2488	13.1265
201825_s_at	LM	6.8573	7.2547	7.4063	6.7083	7.1744	6.8818	7.0795	7.9022	7.8045	7.7086	7.8729	8.3617	7.0602
217989_at	LM	10.2626	9.7064	9.6124	9.9537	10.1419	9.7987	9.9412	9.584	9.6124	9.9537	10.2675	9.5708	9.7892
208763_s_at	LM	7.9884	7.6994	8.0047	8.0512	8.331	7.7866	7.227	7.8001	8.2106	7.5764	7.7919	7.6819	7.675
220127_s_at	LM	6.4723	6.6537	5.9413	6.2593	5.516	6.1006	6.2612	6.4744	6.1858	6.3862	6.2093	6.5372	6.4723
204654_s_at	LM	13.6389	13.0303	14.0743	13.6744	15.0003	13.71	13.3378	12.702	11.884	13.3038	12.045	13.5124	13.0058
221531_at	LM	6.973	7.4895	6.7248	6.411	6.442	6.8573	6.7872	7.4141	7.7476	6.7527	7.5281	6.9525	7.0406
218149_s_at	LM	9.4526	9.5653	9.3561	9.8171	9.9004	10.4069	10.2767	9.0854	8.9708	9.3092	8.7257	11.2339	9.5238
204781_s_at	LM	3.6707	3.7925	3.9042	3.7622	3.9876	3.8477	3.8477	3.5308	3.3951	3.6105	4.2468	3.7925	3.732
202261_at	LM	6.7248	7.1367	7.1083	6.8343	7.1959	7.0359	7.3099	6.9394	9.0686	7.0568	6.626	7.276	7.8729
205046_at	LM	7.1909	6.973	6.6479	6.5121	6.9551	6.7885	6.4723	5.9278	6.423	6.875	6.2793	6.786	6.0558
201561_s_at	LM	10.1385	9.8791	10.2626	9.8318	10.1695	9.8908	10.3932	10.1067	9.9102	10.2937	10.9271	10.3439	10.9048
201200_at	LM	11.7621	12.5656	11.6634	10.7641	10.4424	11.129	11.7621	12.017	12.3359	12.2084	12.017	11.6126	11.2643
203218_at	LM	10.7316	10.6232	10.3224	9.7157	10.6768	9.6235	10.0965	9.3092	9.584	9.9688	9.6685	10.4069	10.0759
219742_at	LM	4.4391	4.2952	4.4927	4.1498	4.583	4.4836	4.5179	4.2952	4.614	4.2952	4.1498	4.4745	4.2202
200711_s_at	LM	4.7279	4.614	4.758	4.7891	4.4157	5.006	4.4927	4.9346	4.9708	4.6668	5.0525	4.4584	4.6558
202868_s_at	LM	8.4184	10.032	9.6049	8.8369	8.6144	9.4434	9.547	9.3792	9.4317	9.0054	10.0009	9.0922	9.7222
213851_at	LM	7.0795	6.04	6.2971	6.7381	6.5981	6.3111	6.7775	5.9413	6.6963	6.968	6.442	6.7931	6.0167
201146_at	LM	11.5849	10.9506	11.9745	12.5245	12.2879	11.6422	10.864	10.4326	10.8873	11.0742	10.4865	11.5102	10.8229
219968_at	LM	7.3163	7.2909	7.2	8.0983	7.6193	7.8263	7.271	7.1637	6.7625	7.3538	7.2869	7.4189	6.7353
208478_s_at	LM	10.021	9.9831	9.3028	10.6449	11.1442	11.8327	10.6869	9.2364	9.2291	9.6955	8.7199	10.3648	9.4434
201032_at	LM	9.6955	10.1453	10.3648	9.8601	9.4171	9.9831	10.1128	10.2721	10.424	10.1385	10.3932	9.7358	10.4424
217752_s_at	LM	9.428	10.3858	10.1128	10.0184	8.9574	10.2832	10.2206	11.3629	10.4505	10.7557	11.4816	11.2643	10.705
202916_s_at	LM	7.2	7.5039	7.0635	7.3439	7.1909	7.821	7.3913	7.227	7.123	7.0367	6.8032	6.9422	7.5819
207808_s_at	LM	4.9763	4.9653	5.2787	5.2456	5.1412	5.4367	5.4871	5.4332	5.1927	5.1959	5.5334	5.1959	5.6336
207196_s_at	LM	5.9897	6.479	6.6594	5.7072	6.2593	6.0167	6.111	6.4744	6.111	8.8522	5.8629	6.7044	6.7775
212180_at	LM	10.8068	10.1385	10.534	10.1385	11.0212	10.6232	10.9761	10.6449	10.4663	10.5199	10.3224	10.5029	10.3726
222125_s_at	LM	8.5182	6.6938	5.8248	6.337	5.7285	6.0558	5.8546	5.8618	5.9278	6.04	6.3896	6.266	6.2496
208872_s_at	LM	5.006	6.8323	5.7446	6.1546	5.9844	5.931	6.5606	6.2196	6.5224	6.652	6.1312	5.8629	5.4636
203521_s_at	LM	6.652	7.2689	7.1367	6.8573	6.266	6.7726	6.8302	7.3739	7.6012	7.1268	7.653	6.6322	7.3739
217809_at	LM	10.5481	11.0212	11.0896	11.1018	11.2761	11.0742	10.9271	10.3858	10.9271	11.0896	10.6819	10.3858	10.5029
208647_at	LM	12.8718	13.5124	13.4103	13.5455	12.6607	13.0303	12.2488	12.5656	12.911	12.6607	12.702	11.8327	12.4858
204605_at	LM	9.0686	8.9176	8.5987	8.7129	8.9256	8.998	9.3216	8.3817	9.2029	8.7639	8.6079	8.5753	8.4207
201391_at	LM	9.2255	8.4327	8.5451	8.9708	8.6033	8.8726	8.4161	8.0863	7.821	8.4781	8.331	7.8729	7.9458
219082_at	LM	5.4948	4.6558	4.3407	4.9233	4.0993	4.1193	4.7279	4.3186	4.7121	4.5655	4.6449	4.6827	4.3186
202678_at	LM	8.998	9.9688	9.7358	9.5395	9.2729	9.2364	10.1695	9.3216	9.9475	9.2139	9.6124	8.9211	8.7139
205161_s_at	LM	6.1999	5.0267	5.8052	5.7285	5.4535	5.9549	5.7955	5.2456	5.4785	5.9341	5.1844	5.491	5.4636
207805_s_at	LM	6.875	6.4409	6.968	6.5347	6.714	6.9603	6.6722	6.5002	7.4065	6.2612	6.1716	6.5532	6.7625
219821_s_at	LM	6.7899	6.7678	7.3439	9.7712	8.0163	7.0704	7.3695	6.634	7.0146	6.8054	7.1268	6.6406	6.8994
203208_s_at	LM	10.8484	10.4865	10.6517	10.7872	11.3494	10.9761	10.4069	10.2937	10.5994	10.6517	9.6955	10.2123	10.864
221142_s_at	LM	8.8996	7.1721	7.5589	7.0549	7.5731	6.6537	7.1268	6.7652	6.3046	6.7775	6.875	7.0041	7.1367
201899_s_at	LM	7.0186	7.5628	6.9983	6.9068	6.8573	6.6963	6.868	7.1097	7.5731	7.1679	7.0125	6.7381	6.8898
202891_at	LM	10.5887	9.8601	10.1419	10.578	10.5199	9.6996	9.2729	9.6685	9.8601	9.7092	9.6457	10.4663	9.7712
203373_at	LM	9.5117	9.5395	8.675	10.1544	10.2328	9.8171	9.4526	8.0938	8.8246	8.9831	8.7597	10.0009	9.177
205691_at	LM	3.3951	2.669	2.8101	3.5707	3.3951	3.0462	2.7396	2.669	2.8101	2.7396	2.8101	2.669	2.8668
218249_at	LM	6.7678	6.7445	6.6238	6.2593	6.2218	7.3695	6.875	6.7297	7.0531	6.541	6.7625	6.5448	6.418
205055_at	LM	11.9745	11.3974	11.6884	11.8965	12.9521	12.4858	12.0951	10.8873	11.6422	11.2105	11.2643	11.288	11.3084
207535_s_at	LM	5.9641	6.1038	6.7433	6.6291	6.7899	7.1679	6.9712	6.6722	5.8724	6.5224	5.9675	6.2971	6.6054
201314_at	LM	8.3959	8.5489	8.5318	10.032	8.187	8.8846	8.2563	8.4161	8.3041	8.1133	8.1523	8.7547	8.9456
204808_s_at	LM	7.7515	7.4521	7.6141	7.7284	6.7297	7.5731	7.6819	7.1768	7.9345	7.3538	7.6408	7.1869	7.7349
202394_s_at	LM	6.6082	6.8443	6.8994	6.2897	6.3221	6.7445	6.2897	7.0669	6.2752	6.5138	6.6054	6.1894	7.0531
213995_at	LM	5.6446	6.7353	6.611	6.1455	6.9712	6.4723	6.626	6.1471	6.7029	7.0316	6.8323	6.4646	6.0956
213669_at	LM	6.1264	5.9866	6.2267	6.4409	6.1423	6.6359	6.1546	5.8065	5.9744	6.3082	5.911	6.3937	5.924
217722_s_at	LM	6.1894	5.9641	5.7072	5.9484	5.8724	5.8546	6.2851	5.4047	5.5244	9.6827	5.2969	5.8098	5.4143
213844_at	LM	5.2243	5.1678	5.5188	5.3774	5.7203	4.7891	5.481	4.9187	4.9498	4.844	5.1341	5.1185	5.5539
202696_at	LM	9.2964	8.3545	8.7139	12.4858	8.4814	8.652	8.8369	8.4847	8.4643	8.3211	8.5833	8.5987	8.1799
200678_x_at	LM	11.1795	10.7316	10.2014	9.3942	10.2937	10.5029	9.7892	11.1018	9.9831	10.2503	10.021	10.9506	10.3858
201074_at	LM	8.1799	8.0439	7.7957	8.2478	7.4472	8.5617	8.1777	9.5117	8.8072	8.4327	8.8522	8.3238	8.9612
218014_at	LM	8.9176	8.7991	8.7393	8.9256	9.177	8.646	9.0854	8.3992	8.5667	8.9141	8.7991	8.2657	8.7351
219461_at	LM	4.7421	4.2468	4.8995	4.8911	4.8102	4.6319	4.8039	4.1849	4.7822	4.4391	4.7121	4.5179	4.4065
205498_at	LM	3.6105	2.4732	2.5271	2.9236	3.6105	3.0462	3.1688	2.5271	2.9236	3.1688	3.1688	2.8668	2.5271
221046_s_at	LM	6.7527	7.0125	6.8573	7.026	7.0568	6.1406	7.0083	7.4141	7.653	6.4937	7.0333	6.875	7.8083
209092_s_at	LM	8.4643	7.3996	7.471	7.4217	7.3594	7.3627	7.3827	7.8466	7.8959	7.4217	8.0961	7.5628	7.653
208820_at	LM	8.3693	8.3959	8.3693	7.9458	9.0494	9.1207	9.1275	8.6314	8.2401	8.2208	7.9133	8.4207	10.4663
202246_s_at	LM	8.5016	10.4069	10.3858	9.3458	8.7639	9.4119	10.0009	10.0863	10.8229	9.8683	10.2626	9.9211	9.5708
203464_s_at	LM	8.5182	7.4258	7.3695	7.568	7.0316	8.055	7.5306	7.0125	7.4141	7.0445	7.7086	7.3169	7.9051
220094_s_at	LM	5.7955	7.1164	6.7998	6.7177	5.8607	6.8077	7.0083	6.8716	6.9154	6.5747	6.9712	6.0167	6.3405
203233_at	LM	7.3996	7.1659	6.9449	7.2547	7.9228	7.5797	7.7376	7.1367	7.9617	7.2547	7.2909	7.8819	7.8375
212943_at	LM	7.2075	6.8323	7.4395	6.4477	6.9795	6.6322	6.6054	7.7105	7.2461	6.423	7.1164	7.0316	7.2865
218292_s_at	LM	6.0167	6.8859	6.547	6.8443	6.9929	6.626	6.8281	7.1698	6.442	6.6832	6.868	6.9712	6.4004
205051_s_at	LM	5.7173	5.6079	5.5887	5.602	5.7581	5.467	5.7581	5.3461	5.4238	5.4143	5.6362	5.0905	5.4948
218046_s_at	LM	4.2774	5.4047	4.9498	5.0594	4.9888	4.583	5.2591	5.2035	5.5682	5.1793	4.8911	4.9957	4.8165
207238_s_at	LM	9.1124	9.6955	9.8683	9.7987	10.4326	9.5907	9.6955	9.3561	9.4317	9.4068	9.7987	9.5597	9.349
200024_at	LM	4.9957	4.4584	4.8259	4.2952	5.0442	4.5179	4.583	4.9576	4.698	4.6319	4.8309	4.9763	4.5179
221567_at	LM	8.3108	7.2075	7.4895	8.3238	8.3345	7.7253	7.9664	7.1768	7.1521	7.7362	7.458	8.2478	7.2651
203405_at	LM	6.7625	7.3035	6.6537	6.5002	6.5904	6.3667	6.4333	7.1959	7.1744	6.5681	7.1768	6.1807	6.786
218215_s_at	LM	8.8279	7.8375	7.5134	7.568	8.5128	7.5134	7.6331	7.3483	7.2432	7.5171	7.0531	7.3466	7.5306
212281_s_at	LM	3.1688	2.2327	2.5271	3.5707	3.3951	2.8101	2.7396	2.4194	2.669	2.7396	2.9236	2.5271	2.669
201932_at	LM	8.9708	9.1892	9.5597	8.6905	8.3545	8.5753	8.4451	9.2808	9.222	9.5597	8.6794	9.547	8.0439
205190_at	LM	5.911	5.8485	5.3951	5.8772	5.9191	5.4047	6.04	5.4569	5.1927	5.5216	5.1596	5.3842	5.7612
218845_at	LM	9.9537	9.7222	9.0494	9.5117	9.2327	8.9346	9.3624	7.7866	8.3907	9.4226	8.5552	8.4847	8.6794
212453_at	LM	7.0857	7.7873	7.5731	7.3163	7.4895	7.8466	7.6046	7.978	8.0761	7.8586	7.6782	7.7362	7.6088
203379_at	LM	10.9761	11.1795	11.0212	10.1695	9.5007	10.3037	11.5717	11.2339	11.438	12.2879	10.7557	10.8068	10.4111
202371_at	LM	10.6768	10.0184	10.4663	10.4326	10.4505	9.9211	10.3037	10.8125	10.4424	10.021	11.3494	10.7316	11.129
203302_at	LM	7.1831	8.5987	8.3817	7.3627	7.0635	7.8045	8.0512	8.0761	8.5753	7.7515	8.998	7.4977	8.2306
202184_s_at	LM	8.7881	8.0761	8.3623	8.4025	8.5318	8.5016	8.6144	8.7393	8.4742	8.8212	9.0054	8.4643	9.0054
202153_s_at	LM	6.1773	6.3096	6.4415	6.4921	6.1006	6.442	5.8772	6.7353	6.5532	6.3255	6.58	6.1575	6.5224
215945_s_at	LM	11.288	10.9271	11.438	10.8125	11.3084	11.4816	11.4195	11.9745	11.909	11.8327	12.2879	11.6634	12.2488
204466_s_at	LM	13.1265	11.5102	11.4816	11.7353	12.702	11.2339	11.9376	11.4816	13.0711	12.0951	11.8117	11.3764	12.1583
208611_s_at	LM	6.2398	6.2313	6.153	5.6804	5.8248	6.3896	6.3589	6.1739	6.0125	5.8685	6.1439	6.2042	6.1858
208309_s_at	LM	5.5244	4.8826	5.3842	5.1895	5.1341	5.1793	4.9888	4.8039	4.7421	4.9576	4.9653	4.8165	5.1341
218679_s_at	LM	4.0227	4.7753	4.2468	4.6748	4.5655	4.0381	4.2202	4.2774	3.6707	4.3407	4.4157	4.4391	4.9653
219573_at	LM	4.8826	4.8165	4.7421	4.6319	5.0663	5.0483	4.3296	4.9576	4.8656	4.6558	4.9346	4.2952	4.8826
217784_at	LM	6.4611	6.5154	6.4477	6.442	7.0367	6.58	6.541	6.4333	6.0594	6.3546	6.508	6.1575	6.5981
207993_s_at	LM	7.978	7.5119	7.0704	7.7957	7.584	7.227	7.596	6.7964	7.3175	7.0531	7.3277	7.1338	7.026
209408_at	LM	3.5308	2.4732	2.5271	3.1688	3.3951	3.3951	2.9236	2.2327	2.5271	2.9236	2.5271	2.8668	2.8668
202784_s_at	LM	6.1264	5.669	6.2042	5.8321	6.109	5.8685	5.3951	6.0546	5.8974	5.6336	6.1471	5.7072	5.7344
209262_s_at	LM	8.5833	8.2754	8.9346	8.9537	9.0288	8.1755	8.5526	8.0101	8.6246	8.7351	8.3041	9.6235	8.5016
202310_s_at	LM	5.3897	4.9888	5.2675	5.5682	6.0125	5.2399	5.2675	5.5289	5.4047	5.476	5.3179	5.2399	5.3353
218695_at	LM	6.423	5.9897	6.4014	6.2093	6.328	6.0707	6.337	5.7682	6.2398	6.1439	5.8546	5.9821	5.8285
204695_at	LM	7.1164	7.0635	7.2461	7.1869	7.596	7.4065	7.3594	6.8302	7.2689	7.365	6.9551	7.1367	7.0041
208690_s_at	LM	11.129	7.1934	7.5934	11.8965	8.3959	6.5322	7.107	9.7712	6.6832	6.1006	6.7527	7.8514	6.714
218358_at	LM	8.0761	8.1961	8.1835	8.5182	8.9574	8.9076	8.5617	8.3545	8.0163	8.4847	8.0347	9.2291	8.3184
201746_at	LM	5.8685	5.3009	5.7285	6.0259	6.0684	5.8724	5.8685	5.484	5.3253	5.3951	5.7682	5.6446	5.6572
200791_s_at	LM	8.8212	9.064	9.6534	9.9004	8.4814	8.6849	8.5753	9.6858	9.6433	9.4921	9.3154	9.2964	9.0733
216913_s_at	LM	8.3623	7.7625	7.4103	8.1557	8.3108	8.0702	7.9568	7.4141	7.8878	8.4643	8.0863	8.0313	8.2157
209608_s_at	LM	7.0704	7.4258	6.973	7.1268	7.1367	7.0226	6.9983	7.3913	7.1367	7.3627	7.0919	7.5589	7.227
201693_s_at	LM	6.3309	6.4004	7.2889	6.5714	6.7486	7.2547	6.6217	6.5448	6.6054	6.6848	6.8859	6.7297	6.8077
207847_s_at	LM	5.8098	5.4535	5.4785	5.7581	6.2144	5.5992	6.1546	5.573	11.1977	6.2042	5.7392	6.2496	8.6314
212910_at	LM	7.7349	7.3332	7.0884	6.7297	7.4258	6.8994	7.2861	7.0795	6.99	7.2861	7.1443	7.1495	6.9752
209464_at	LM	5.8607	5.8209	6.2159	6.2042	6.153	6.1546	6.1038	5.9058	5.9744	5.8772	6.3546	8.6294	5.901
203973_s_at	LM	6.9219	6.2554	6.3667	6.5039	6.5493	6.1312	6.1455	6.2042	5.9999	6.4723	7.4141	6.7177	6.0764
211015_s_at	LM	13.5785	14.1274	14.4713	15.0004	14.4713	14.2456	14.325	14.0072	13.4665	14.2254	12.7692	13.8761	13.7465
215903_s_at	LM	13.4103	12.702	9.9537	8.5753	7.8121	10.2123	7.1744	14.0743	6.372	8.0826	6.9449	11.4816	8.1961
218547_at	LM	7.7798	7.8045	8.2157	8.6294	8.7991	8.0227	8.1523	8.2657	8.4287	8.0983	8.3617	8.2657	8.3108
201292_at	LM	7.0041	6.5826	6.2042	6.423	6.2267	6.5826	6.2174	6.6913	6.337	6.6238	6.508	6.6963	6.2834
209304_x_at	LM	8.7547	8.4207	7.361	7.4739	6.5681	8.1133	7.5908	7.9902	5.7344	6.8966	5.9058	7.4347	7.4768
203315_at	LM	6.6832	6.9273	7.365	6.5448	6.8508	6.6913	7.0359	7.5385	7.5232	7.1164	7.3169	6.714	6.9499
204092_s_at	LM	6.714	6.868	6.4415	6.1694	6.7964	6.868	6.4023	6.0546	7.0226	5.8629	6.5931	7.9037	6.4023
203288_at	LM	5.1172	5.1185	5.2969	5.2035	5.8209	5.0905	5.3537	4.9825	5.9413	5.2153	5.5244	5.1341	4.8911
203188_at	LM	5.1515	5.2908	5.5042	5.669	5.3009	5.5992	5.6079	5.7315	5.6446	5.4871	5.4402	5.1895	5.1596
203303_at	LM	6.1605	7.2651	6.9774	6.1739	6.2834	6.0352	6.8032	7.8159	7.7515	7.7832	8.0439	6.9752	7.1002
204995_at	LM	5.5131	5.7643	5.467	5.467	5.4238	5.9954	5.7643	5.476	4.7822	5.602	5.2456	5.3702	5.4505
218571_s_at	LM	9.2625	8.7351	8.8369	9.222	9.1578	8.9456	8.9612	9.8601	9.7037	9.7987	10.3037	9.4119	9.6827
203546_at	LM	9.1829	8.9456	8.8846	9.547	9.4718	9.0139	9.428	8.6706	8.5318	9.2577	8.3658	8.966	8.5451
201339_s_at	LM	5.5963	5.4603	5.4785	5.476	5.7392	5.6723	5.7173	5.1927	5.3774	5.467	5.2908	5.3329	5.2908
221449_s_at	LM	9.5433	9.6457	9.6457	10.3687	10.2832	10.3858	10.1544	8.8426	8.9476	9.6534	9.1241	8.8212	9.1393
204828_at	LM	5.8161	5.688	5.5511	5.4603	5.8161	5.2243	5.363	5.1793	5.2675	5.4238	5.3179	5.3537	5.5777
203258_at	LM	10.8229	11.129	11.6274	11.4816	11.7939	11.3974	11.1442	11.6422	11.5717	10.9761	11.8327	10.7068	12.045
209875_s_at	LM	5.8065	7.3762	6.6698	5.9675	4.3826	6.2144	7.3386	8.3211	8.7991	7.6029	8.2754	8.5617	6.6503
200825_s_at	LM	7.6046	7.4165	7.5419	7.6245	7.6819	7.899	7.6819	7.6819	7.6587	8.0101	7.8878	8.9256	7.8083
205202_at	LM	9.9102	10.9451	10.8873	10.4663	9.9412	10.1904	11.0212	11.0529	11.2105	10.3037	11.5717	9.6827	11.0742
209189_at	LM	7.918	7.5256	7.9568	7.9832	7.978	8.4161	8.3184	7.0316	8.1679	7.6782	7.5385	8.2657	7.9902
210105_s_at	LM	5.7721	5.3253	5.6991	5.8485	5.8098	5.4367	5.7173	5.8915	5.467	5.6537	5.9821	5.627	5.5887
219952_s_at	LM	5.1341	4.525	5.1735	4.4927	5.0525	4.614	4.3973	4.3601	4.583	4.7891	4.852	4.8656	4.4745
202431_s_at	LM	5.5682	5.9341	5.7612	5.6723	5.5511	5.7344	5.5423	6.5121	6.0187	5.9278	6.0546	6.0764	5.911
201565_s_at	LM	6.323	7.821	7.1959	6.4744	6.4723	6.5904	7.3638	7.8514	7.4203	7.276	7.0146	7.107	6.2496
203616_at	LM	6.7248	6.7625	6.9072	7.3466	7.2096	6.8898	6.8103	7.2	7.2861	7.075	7.1909	7.227	7.1002
209662_at	LM	5.6336	5.8398	6.6722	7.5256	6.6537	5.9844	6.372	6.1264	6.427	6.0295	6.2174	6.1894	6.1955
204679_at	LM	6.6322	6.423	6.5813	6.4646	6.0534	6.5002	6.3064	6.1546	6.5002	6.1226	6.5826	6.4333	6.3516
212849_at	LM	5.9278	5.8826	5.8398	5.8185	5.669	5.9897	6.1943	5.7883	5.6537	5.8441	5.7844	5.9158	5.8938
201664_at	LM	5.8724	6.0286	5.8938	5.6362	6.0125	5.8799	6.048	6.7381	6.1999	6.3937	6.4835	6.5002	6.2897
202052_s_at	LM	10.705	10.1128	10.1695	9.4964	10.4153	11.5454	9.9293	9.8683	10.705	11.288	9.9412	10.7557	10.2675
201827_at	LM	6.04	6.0507	5.9223	5.8938	5.7643	6.4333	6.427	6.3589	6.1999	6.3046	6.1006	5.9744	6.3064
218435_at	LM	11.7234	11.8117	12.4134	12.1279	12.3622	12.2879	12.3622	11.3974	12.4549	11.7621	12.2084	11.5717	11.8327
201875_s_at	LM	6.1406	5.6991	6.193	5.7581	6.0877	6.1694	5.8938	6.3046	5.9258	5.9954	6.6777	5.9223	5.7919
213150_at	LM	5.4238	5.8938	5.5682	5.8185	5.2456	5.4143	5.931	5.8546	5.3105	5.5423	5.516	5.2908	5.5539
202647_s_at	LM	7.7625	7.7957	8.2306	7.8045	7.7832	7.8586	7.8668	8.3623	7.9133	7.7194	7.8263	7.5171	7.5256
208050_s_at	LM	6.5448	6.193	6.0558	6.0877	6.3589	6.2752	6.6454	5.8161	6.1264	6.2834	6.193	6.2042	6.3516
201323_at	LM	11.8117	12.7692	12.4549	13.2447	12.911	12.4134	12.9521	13.0058	13.4103	12.5245	15.0002	13.0058	13.0711
208407_s_at	LM	9.7772	9.9293	9.3985	9.3154	8.9708	10.3224	9.3561	9.6124	8.5016	9.547	8.6706	9.9353	8.7199
203648_at	LM	5.7344	5.8161	5.9999	5.5334	5.5835	6.048	5.8629	6.3937	5.8398	5.688	6.0546	5.5334	5.7392
201186_at	LM	6.9068	7.3913	7.675	7.6819	7.403	7.6088	7.3099	8.1405	8.0393	7.4065	8.8369	7.4862	8.1591
214741_at	LM	7.0531	7.4562	7.4521	7.3594	6.4929	7.1303	7.271	7.0351	6.8281	7.0831	7.107	7.2432	7.1249
221478_at	LM	7.471	8.362	8.1635	7.6782	7.0954	7.6819	7.65	8.2058	8.0227	7.6819	8.187	8.0983	7.9978
218780_at	LM	6.5154	5.7072	5.2428	5.4995	5.476	5.4785	5.2969	5.0199	5.0969	5.3353	5.8629	5.4095	5.006
216836_s_at	LM	5.5806	5.0442	5.2428	5.2633	5.3774	4.8995	4.7822	4.5415	4.9922	4.4584	4.9233	4.9653	5.8772
208398_s_at	LM	6.7445	8.3751	8.26	8.8212	8.4742	8.2965	8.5667	8.1755	8.5552	8.0347	8.7139	7.7476	8.6111
202809_s_at	LM	7.4141	7.4063	7.0359	6.6848	6.611	6.7964	7.2037	7.4768	7.5628	7.9037	7.4472	7.7625	7.3913
211318_s_at	LM	6.868	7.3439	6.9551	6.809	6.5448	6.9499	6.8818	7.653	7.9133	7.1679	7.8644	6.8032	7.3332
203213_at	LM	6.7367	6.7213	6.4921	7.1793	7.2461	6.6217	6.7014	6.6503	6.809	6.7177	7.3627	6.9929	6.58
212968_at	LM	10.4865	10.043	10.4424	10.6517	10.6232	11.0896	10.7316	9.4434	10.2565	10.1904	9.4119	10.7641	10.4111
221779_at	LM	4.7753	5.3353	4.9233	4.5511	4.3186	4.0381	5.1678	5.2675	5.3305	5.5963	5.3009	5.1159	4.9346
203306_s_at	LM	8.4327	9.0139	8.6144	10.2206	8.8426	8.6706	9.064	8.4327	8.7881	8.9233	8.652	8.3345	9.2577
203068_at	LM	6.8839	6.9077	7.1338	6.968	6.7652	7.0445	6.7177	7.0146	7.2651	7.1744	7.471	6.6722	7.4977
201709_s_at	LM	6.0956	5.5777	5.491	5.9158	5.8938	5.8285	5.6446	5.9821	6.1439	5.9641	5.8209	6.04	9.6457
202518_at	LM	6.4611	6.8716	7.4562	7.1637	6.8343	7.0549	6.541	6.8443	6.9551	6.9603	7.0831	6.0764	6.9219
203221_at	LM	9.6685	8.8279	9.3458	9.4068	9.0494	9.4226	8.8928	9.5907	8.9574	10.032	10.1385	9.222	9.7092
203705_s_at	LM	5.5188	5.6763	6.1006	6.323	5.8629	5.8915	5.476	6.229	5.9549	5.8826	5.5992	5.6079	5.8285
203046_s_at	LM	7.8421	7.5874	7.788	7.7515	8.0074	8.3345	7.9832	7.8644	7.7866	7.8729	7.4562	7.471	7.9884
203073_at	LM	8.0961	8.8823	8.0863	8.5318	8.7139	8.7639	8.9928	8.966	9.285	9.2964	9.9211	9.3458	9.6888
212648_at	LM	7.6012	7.0367	7.4189	7.7376	7.8159	7.5452	7.6012	7.6656	7.4063	7.3449	7.6994	7.4141	7.4562
201069_at	LM	7.3827	6.7964	6.9072	7.0041	7.276	7.0125	7.1959	6.626	6.4734	7.1909	6.9774	8.7129	6.9449
218001_at	LM	8.589	7.8778	7.8778	8.6246	8.5617	7.9617	7.9978	7.7194	8.2401	8.1777	8.3751	8.3856	8.0047
218474_s_at	LM	7.6558	6.9929	6.8103	6.8716	6.6359	7.0226	6.7273	6.634	6.9246	6.7445	6.8323	6.684	6.6848
203919_at	LM	7.9458	7.7067	8.0132	7.7194	7.2	7.9345	7.458	7.4909	7.483	7.9902	7.3231	7.8159	7.7515
217931_at	LM	6.3428	5.8705	5.0129	5.7285	4.9653	5.0828	5.2787	5.6203	5.0828	5.2591	5.2153	5.669	5.1033
202949_s_at	LM	6.7083	7.0041	7.3277	7.1495	7.3739	6.9774	7.3739	7.4299	7.1679	6.8818	7.1768	6.7083	7.0125
202604_x_at	LM	7.3594	6.4646	7.1164	7.0041	6.7297	6.7885	6.8508	6.8103	6.7029	6.5981	6.8937	7.0146	6.8103
200895_s_at	LM	14.9166	14.2658	14.6375	15.0005	14.9945	14.6375	14.414	13.8761	12.5925	13.71	12.8239	14.2456	14.2254
205173_x_at	LM	8.0702	9.0922	8.7991	8.4781	9.1019	8.9211	9.2808	9.1068	9.4625	9.1669	9.8683	8.7695	8.702
202423_at	LM	8.7257	8.6294	9.0251	8.6794	8.3041	8.6849	8.7257	8.3617	8.3817	8.4227	8.3238	8.2082	8.4892
211297_s_at	LM	8.4781	8.4161	9.1393	8.6706	8.1961	8.3693	8.5237	8.0227	8.3345	8.2058	9.1393	8.1457	8.8726
203130_s_at	LM	5.2399	5.8065	5.363	5.4402	5.9341	5.4871	5.7844	5.1185	5.2591	5.4047	4.8309	5.4238	4.9922
210719_s_at	LM	12.5656	11.3403	10.7316	9.4964	9.349	10.578	9.618	10.864	8.3751	9.6433	9.0458	10.2675	10.2328
204089_x_at	LM	6.1471	6.7381	6.8205	6.5714	5.9744	6.7213	6.5958	6.9983	7.075	6.5958	7.2651	6.1471	6.8475
202927_at	LM	7.8778	8.4742	7.9317	8.6401	8.0347	8.9831	8.6571	9.1275	8.2862	9.2829	9.1068	8.4742	8.8522
201531_at	LM	6.8573	6.8281	6.8077	6.6359	6.6848	6.714	6.6698	7.1659	6.9603	6.7848	6.8281	6.5644	6.8818
202794_at	LM	8.2862	9.2029	10.2832	9.2625	9.4812	9.1275	9.2139	8.9928	8.9928	9.2364	9.1692	8.8321	8.8801
219061_s_at	LM	2.2327	2.8101	3.7925	2.2327	2.4194	2.2327	2.4194	2.8101	2.2327	2.3261	2.4194	2.4194	2.2327
207419_s_at	LM	6.5569	6.8573	7.3913	6.9872	6.9983	6.7325	6.968	6.7421	7.0884	7.0351	6.4371	7.0243	6.5606
218856_at	LM	10.9451	10.3648	10.0863	10.6819	10.7641	11.3403	13.0058	11.0896	10.6869	10.7316	10.9451	10.8068	10.5994
203665_at	LM	15.0006	15.0009	15.0009	15.0008	15.0005	15.0005	15.0009	15.0004	15.0009	15.0005	15.0005	15.0003	15.0003
206364_at	LM	5.8915	6.1501	6.0684	6.7445	6.4409	5.971	6.1455	5.5423	6.4937	6.2267	6.111	5.9084	5.9158
211980_at	LM	7.1659	7.3254	7.8668	7.8778	8.3784	7.4189	7.1367	7.0884	7.675	7.5764	7.5452	7.5171	7.4217
208891_at	LM	15.0002	15.0002	14.9945	14.9166	14.8035	15.0002	15.0002	15.0003	15.0003	15.0004	15.0004	15	14.9166
209163_at	LM	4.7891	4.6319	4.0536	4.2774	4.6558	4.3186	4.7822	4.3826	8.4847	5.0745	4.1193	4.705	7.1164
201719_s_at	LM	7.1637	9.5117	8.652	8.1799	8.2855	8.5552	8.3751	9.6235	9.349	10.0863	10.0184	8.675	9.9004
201040_at	LM	5.688	6.0507	5.7844	6.193	5.4475	5.9058	5.9897	6.3667	6.0594	6.2144	5.7581	6.0764	5.8052
201185_at	LM	6.0546	6.4611	5.9258	6.9551	6.3111	6.6503	6.2398	5.7173	5.8209	6.652	5.8039	6.7353	6.3221
36936_at	LM	4.9141	5.1997	4.852	5.0199	5.3537	5.1263	5.0525	4.836	4.9141	5.0442	4.6827	4.7421	4.7753
204042_at	LM	7.1959	6.597	6.4577	7.0549	7.2861	6.6594	6.9219	6.427	6.5121	6.5493	6.0799	6.418	6.4577
201697_s_at	LM	11.6422	11.6126	11.7621	11.3403	11.2339	10.9451	10.8125	11.5102	11.3084	10.705	11.1442	11.0896	11.5717
209109_s_at	LM	7.1744	6.5747	6.423	6.7811	7.6469	6.9116	7.0635	6.2612	6.868	6.6594	6.3221	6.9077	6.6594
212231_at	LM	6.3486	6.611	6.0232	6.5981	6.3486	6.9422	6.5154	6.5493	6.0799	6.5039	6.4921	7.6681	6.8716
209515_s_at	LM	7.4217	6.9712	7.3231	6.7014	7.0795	6.4937	6.5813	7.483	6.8839	6.5532	6.7848	6.4921	6.9872
1007_s_at	LM	5.467	5.8321	5.6446	5.5861	5.901	5.9844	5.6163	5.0905	5.1515	5.5777	5.481	5.1412	5.8052
218852_at	LM	8.9456	8.9537	8.6246	8.3722	8.2501	8.26	8.627	8.5987	8.9036	8.83	9.2964	8.3722	8.6571
206170_at	LM	4.5655	4.5985	4.9346	4.9141	4.8259	4.3601	4.9763	4.7421	4.3407	4.6904	4.3069	4.852	4.698
202651_at	LM	8.8617	8.8072	9.6955	9.5653	9.5597	8.5526	8.7393	8.9211	9.4317	8.9928	9.0213	8.7991	8.9954
202703_at	LM	12.702	11.8327	11.5849	14.5433	12.2488	13.0058	11.8327	12.8239	10.3037	11.4816	10.7641	12.5656	12.2084
209409_at	LM	5.4402	5.5244	5.2243	5.5963	6.0594	5.3253	5.2456	5.2787	5.2456	5.481	5.1959	5.2731	5.8285
204475_at	LM	15.0004	15.0003	15.0002	15.0001	15.0002	15.0005	15.0004	15.0006	15.0005	15.0007	15.0007	15.0005	15.0003
203120_at	LM	10.043	9.3985	9.3375	9.2291	9.4921	9.2808	9.6049	9.5007	9.2808	9.192	8.6144	9.6433	8.7695
202284_s_at	LM	15.0005	15.0009	15.0009	15.0009	15.0009	15.0009	15.0011	15.0009	15.0011	15.0009	15.0011	15.0011	15.0009
204812_at	LM	7.4909	7.6408	8.1755	8.1133	8.4356	7.6141	7.8819	7.584	7.8514	7.7832	7.7284	8.6638	7.6469
209083_at	LM	8.1294	8.2965	7.9978	7.6331	8.0676	7.6029	8.6794	7.3332	7.6245	7.8514	7.2732	8.0227	7.5209
202011_at	LM	7.3672	6.8054	7.0125	6.4937	6.266	7.1547	6.4744	6.6217	5.9223	6.2398	6.5931	6.5981	6.6698
203192_at	LM	6.4477	6.1264	6.4611	6.6722	7.8421	7.1679	7.5628	6.9603	6.9068	7.2164	7.4189	7.596	7.7222
209045_at	LM	7.5908	7.2909	7.4768	7.4521	6.8281	7.2732	7.3231	8.0826	7.7957	7.7222	8.2058	7.6558	8.0702
205088_at	LM	5.0905	8.0983	5.1515	5.5568	5.0905	5.2969	5.1793	4.7121	5.669	5.0008	5.1412	5.9516	4.6319
201761_at	LM	12.3119	13.8251	13.8761	14.2954	13.1811	13.2447	13.71	14.325	14.8442	13.9414	15	13.9743	15.0002
217901_at	LM	6.8475	6.875	6.5532	6.8508	6.7297	7.0041	6.9449	6.8205	7.2942	6.7064	7.281	6.5931	6.4878
203456_at	LM	5.6763	5.5423	5.7203	5.5131	5.6203	5.5423	5.4603	6.4611	5.363	5.4402	6.0232	5.7844	5.9341
202776_at	LM	13.8251	14.7276	14.3573	14.1764	13.7465	13.5785	13.8761	14.4386	14.5826	13.5124	14.4386	13.3038	14.5826
222217_s_at	LM	8.7547	8.4643	8.7881	8.4781	9.222	9.9412	9.2964	8.3992	8.5128	8.5617	9.222	9.4718	9.3375
202910_s_at	LM	5.5423	5.8705	5.9084	5.901	5.7143	5.8039	5.8826	6.1423	6.2612	5.9034	6.0286	6.3111	6.1069
202602_s_at	LM	10.3932	10.1695	10.8011	10.3932	10.8484	11.1795	10.4865	9.6955	9.7712	10.8873	9.6433	10.6517	10.4865
201887_at	LM	9.584	9.3679	9.4171	9.2577	9.6534	9.6124	9.7548	9.285	9.3792	10.2206	9.5117	9.7037	9.2327
201774_s_at	LM	9.0288	9.4171	9.4317	9.7772	10.1856	9.8407	9.3792	8.7919	9.0251	9.2291	8.4643	9.8683	8.8617
203566_s_at	LM	7.107	6.9774	6.6359	7.3332	7.2869	6.8103	6.8077	6.9872	6.9712	6.9525	7.821	6.9872	6.9394
201361_at	LM	8.3274	8.6195	8.7919	8.702	8.7129	8.4247	8.3693	8.2306	8.702	8.4926	8.4742	8.1405	8.2525
201853_s_at	LM	4.3186	4.4157	3.6105	3.6707	2.9236	3.7622	4.0227	4.0993	3.8477	3.5308	3.5308	3.8477	3.8477
202637_s_at	LM	7.6994	9.6235	8.8617	7.7067	7.7426	8.2525	8.9466	10.5199	10.1904	9.9412	9.0888	9.3216	8.5318
209603_at	LM	4.3713	3.9876	4.1498	4.3601	4.3407	3.9253	4.532	3.9042	4.0536	3.9876	3.7622	4.0227	3.9253
202188_at	LM	7.8263	8.0347	8.5667	8.3345	8.5016	8.3623	8.0793	8.2478	7.9508	8.331	8.1133	7.9037	8.3041
204458_at	LM	6.7848	6.6217	6.7158	6.2174	6.1894	6.5121	6.4477	7.3175	7.0125	6.8205	6.8103	6.4409	7.5731
209507_at	LM	5.8938	6.6594	6.4014	6.6913	5.8915	6.2042	6.2496	6.442	6.2612	6.3667	6.5493	6.3896	5.8618
201080_at	LM	4.698	4.0536	4.6319	4.9957	4.6827	4.758	4.8165	4.3407	4.532	4.3826	4.5655	4.2774	4.583
202720_at	LM	15	14.504	13.71	14.2954	14.4713	14.1009	14.1274	13.8251	13.2447	14.0743	13.4665	14.4713	13.8761
201959_s_at	LM	7.7284	7.8644	8.0347	8.0047	7.6331	8.0512	8.0702	8.2306	8.0863	7.4799	7.9592	8.2855	7.8878
203458_at	LM	9.5907	9.0458	9.0494	9.448	9.7222	9.3458	9.8601	9.3375	8.998	9.1241	8.8426	9.3263	8.9708
201121_s_at	LM	8.9612	8.6706	8.9612	9.1793	10.0759	8.7139	9.1181	9.0054	8.8928	9.1393	9.4068	8.9537	9.5117
205205_at	LM	5.9744	6.2042	5.9278	5.0267	5.602	5.8161	5.9413	5.9258	5.6804	6.1943	5.9441	5.9278	6.3862
201000_at	LM	8.7919	8.6195	9.584	9.1393	9.3092	8.8212	8.7496	8.4247	8.6794	8.7074	9.0308	9.3792	8.675
209588_at	LM	4.4584	4.3601	4.1849	4.1849	4.7279	4.1849	4.2774	4.4487	4.8212	4.1498	4.3504	4.6449	4.1193
202756_s_at	LM	6.229	6.1038	7.026	6.3428	6.2554	6.2196	6.0303	5.5568	5.9954	6.153	5.9744	5.9999	6.1773
212973_at	LM	9.9293	9.6888	9.4068	9.3154	9.6457	9.4812	9.9102	9.2291	9.2677	8.998	8.9928	8.7639	9.2473
201767_s_at	LM	8.3274	8.1635	8.3108	8.6314	8.2913	10.1695	8.8823	8.3041	7.9893	8.4227	8.7496	8.6314	8.3623
212070_at	LM	11.004	9.7064	9.3028	11.7621	9.8908	9.8791	9.8171	8.652	9.1611	9.4434	8.9211	9.584	9.3679
207877_s_at	LM	9.3458	9.428	9.1793	9.5348	9.4119	10.4153	12.748	9.1692	8.0702	9.5348	8.9346	9.8956	9.6955
202446_s_at	LM	7.7873	8.4025	9.8407	8.8617	8.9831	9.3239	8.3545	9.222	10.1128	8.6314	9.8244	10.1904	9.5907
205393_s_at	LM	6.4937	6.423	6.4333	6.8818	6.671	7.123	7.4799	6.1694	6.0534	6.6454	5.8039	7.3827	6.9752
202087_s_at	LM	15.0011	15.001	15.0012	15.0012	15.0012	15.0012	15.001	15.0013	15.0013	15.0013	15.0013	15.0012	15.0013
200766_at	LM	10.032	11.3764	11.5454	10.2123	10.9634	10.2767	11.0635	11.6126	10.5199	11.3974	9.9688	11.6884	10.2565
210153_s_at	LM	4.9888	5.3808	5.3407	5.3461	5.1185	5.3105	5.8724	5.2198	5.0663	5.3279	5.3461	5.6991	5.5334
209435_s_at	LM	8.5318	9.3216	8.8996	8.646	7.8514	9.0686	8.5861	9.7987	9.7092	8.9233	9.7892	8.5552	9.7358
205463_s_at	LM	9.6235	10.1904	10.2014	9.5907	8.9176	9.4226	10.2675	10.4069	10.1453	10.3932	10.3648	9.2768	9.9211
201234_at	LM	7.6819	7.9345	8.1431	7.365	7.6046	7.3827	8.0227	8.3693	7.8778	8.3003	7.1637	7.7515	7.4065
214061_at	LM	9.7037	9.3263	9.4526	9.6445	9.6685	9.3092	9.7092	8.7991	8.0074	9.6235	9.1865	9.3092	9.0392
203574_at	LM	9.5007	10.2503	10.032	9.6534	9.3216	9.4353	9.5177	9.8171	11.8117	10.4069	9.9293	9.2139	9.1275
203696_s_at	LM	7.9051	7.4165	7.2164	8.0313	7.6193	7.7149	7.1909	7.4395	7.5104	7.4409	7.5908	7.4521	6.9551
202208_s_at	LM	11.4195	11.1977	11.5102	11.4645	10.8229	11.7234	10.1808	10.7557	9.4921	10.2123	8.9708	10.6768	10.7557
218316_at	LM	9.0585	9.2729	8.1133	7.9345	9.3942	8.8072	8.8279	8.7695	9.5708	10.4326	9.5023	7.7919	8.5539
202119_s_at	LM	8.646	9.4765	9.6235	9.349	9.2625	12.748	9.4068	10.021	10.0863	9.2473	9.7092	10.3932	9.6534
205085_at	LM	14.9166	13.0058	12.911	13.5455	13.71	14.6375	14.0743	12.911	12.017	13.7465	12.3359	14.1009	13.5124
205500_at	LM	6.6454	6.6503	7.0568	6.868	7.9288	6.611	6.7931	6.7044	6.6322	6.634	6.7353	6.5493	6.7014
214086_s_at	LM	6.372	6.2242	6.2554	6.5813	6.1739	6.2971	6.6594	5.7503	6.626	6.2218	6.5532	6.153	5.9954
219016_at	LM	6.1999	5.8629	5.8052	6.063	5.1596	6.0707	6.0286	5.3329	5.4535	6.1312	5.516	5.7643	5.6203
201462_at	LM	5.9058	5.901	6.1245	6.0558	6.1312	5.9158	5.9744	5.6763	7.2117	5.8039	6.2313	6.7421	5.9058
209166_s_at	LM	6.3589	7.0884	6.7014	6.809	6.5224	7.0635	6.8937	7.5589	7.0316	7.4165	7.3483	7.4217	7.3277
217777_s_at	LM	6.8077	6.1501	6.073	6.6698	7.5345	6.8343	6.7433	6.5154	6.5644	6.7678	5.7315	6.968	6.5372
219281_at	LM	9.5433	8.9256	8.7351	8.5833	7.3483	7.899	8.7597	8.8321	8.1457	8.4093	8.5016	8.7351	8.9211
201502_s_at	LM	11.1442	12.045	11.7939	10.8873	9.9211	10.6517	11.4816	12.2879	12.8239	11.4645	11.288	11.3974	10.5571
201572_x_at	LM	7.1443	7.8263	7.7284	7.5385	6.6963	7.675	7.6621	8.5451	8.6794	7.9133	8.2208	7.8466	7.5385
202761_s_at	LM	5.5806	4.8911	4.8039	5.3353	5.6123	4.8826	5.0828	5.0267	5.1793	5.0008	4.5907	5.2591	4.75
201152_s_at	LM	9.1578	9.4434	9.0096	8.8279	9.1408	8.5237	8.8823	9.3679	10.1695	9.4353	9.5395	9.3985	9.7772
201817_at	LM	10.3037	10.7872	10.4111	9.4671	9.5708	10.3726	10.5029	10.5994	9.3679	9.7548	9.3154	9.9831	10.4326
218175_at	LM	6.6881	6.0187	6.2355	6.04	5.6991	5.911	6.0684	6.5826	6.875	6.9525	6.9072	6.328	6.266
203360_s_at	LM	8.0101	9.1393	9.1645	8.8321	8.26	9.1068	9.0458	8.2965	9.1068	8.1961	8.6401	7.821	8.4247
209774_x_at	LM	15.0006	15.0005	15.0003	15.0002	15.0005	15.0007	15.0006	15.0007	15.0005	15.0009	15.0007	15.0005	15.0004
202716_at	LM	8.0676	8.2257	8.6571	8.5526	8.998	8.4207	8.9176	8.4926	9.4027	8.9076	8.2657	8.1755	8.2058
202427_s_at	LM	15.0007	15.0008	15.0008	15.0009	15.0009	15.0002	15.0003	15.0006	15.0002	15	14.7628	15.0005	15.0007
219184_x_at	LM	12.3622	11.2105	9.1423	8.8928	13.2447	8.7257	9.5348	10.1385	7.8586	12.045	7.2075	9.7742	8.0826
204999_s_at	LM	10.2937	10.9048	11.1977	11.6422	11.4816	11.2105	11.5454	11.5717	11.5849	11.3764	12.4549	12.2879	12.0951
203013_at	LM	6.6082	6.4577	6.6054	6.111	6.3896	6.671	6.5981	7.1443	6.4004	6.411	6.6777	6.109	6.3064
200810_s_at	LM	8.7639	8.998	9.8908	8.7695	8.4025	9.1393	9.6433	10.7316	10.578	10.2675	11.3084	10.5571	10.6449
215093_at	LM	7.6469	7.4909	6.9499	7.4739	6.5154	7.1637	7.1547	7.1164	7.0568	7.2364	6.5322	7.9345	6.9068
217761_at	LM	7.458	7.7798	7.3332	7.3827	6.9499	7.2364	7.4141	7.568	7.971	7.3231	8.0676	7.7866	7.2364
203927_at	LM	8.6294	8.055	8.4025	8.2913	8.8887	8.3238	8.2106	7.9458	8.1294	9.4718	7.9592	8.7139	7.918
218168_s_at	LM	3.732	4.0227	3.9464	3.967	4.0536	4.2335	3.9042	4.0536	3.7925	4.0227	3.9876	4.1193	3.9253
202458_at	LM	5.9999	5.5992	5.8161	5.8052	6.109	6.0956	6.2093	6.0956	6.0125	5.9549	5.8826	5.9866	6.04
204093_at	LM	8.7393	9.3792	9.8171	9.8908	9.5117	9.1423	8.8726	9.2964	9.3624	9.15	9.2291	9.192	9.3561
213343_s_at	LM	7.3035	6.8994	7.2326	7.568	7.899	6.3387	7.1338	7.0978	7.0635	7.8778	7.2689	7.2432	7.0704
202733_at	LM	5.8629	5.8546	5.9549	5.9058	5.9925	5.9427	5.8098	5.8772	5.8065	6.0764	5.8485	5.9954	6.2313
202813_at	LM	5.4143	5.7844	4.8039	4.4391	4.698	5.2591	4.4157	5.5131	4.3973	4.1849	5.0442	5.0199	4.9922
200078_s_at	LM	12.7692	15.0001	15.0005	15.0002	13.9743	14.1009	15.0002	15.0001	15.0003	15.0001	15	14.8035	14.504
219222_at	LM	4.583	4.2202	4.9708	4.1193	3.6707	4.2774	3.9876	4.2468	3.6105	3.8477	4.525	4.4157	4.2863
200752_s_at	LM	6.413	6.0303	6.7527	6.4723	6.1605	6.328	6.423	6.0286	15.0005	6.109	5.9954	5.8485	12.4549
212689_s_at	LM	6.5681	7.0351	6.7998	8.1755	6.3667	6.8573	7.0884	7.0669	7.3254	6.868	7.6288	7.3277	7.1698
211725_s_at	LM	6.266	6.0764	5.8485	6.0177	6.0594	6.1264	6.0594	5.6537	5.7844	5.8248	5.5682	5.8724	5.9441
202260_s_at	LM	6.229	6.714	6.409	6.3082	6.4333	6.1807	6.2834	6.3096	6.5154	6.1739	6.1575	6.4014	6.2174
201125_s_at	LM	8.8072	8.5552	9.192	8.675	8.6033	8.6246	8.1916	9.2029	9.5433	8.3617	9.5774	8.1679	9.1645
203346_s_at	LM	8.9476	8.8823	8.6978	9.3679	9.064	8.6079	9.5907	8.7351	9.0139	9.0686	8.8928	8.8846	8.9537
208894_at	LM	5.1927	5.9999	6.0799	6.5532	5.9278	5.3009	5.931	5.4995	5.4143	5.6079	5.4047	5.491	5.3279
203123_s_at	LM	12.3119	10.1067	9.9831	10.8011	9.9872	9.7772	9.4119	10.5571	10.8011	10.4663	10.864	10.5481	10.6517
203857_s_at	LM	5.4047	5.3105	5.5963	5.9844	5.9058	5.7285	5.6537	5.5835	5.5042	5.4535	5.6537	5.2243	5.5423
204484_at	LM	4.2468	4.1498	4.5179	4.5179	4.7667	4.7753	4.6384	5.4995	4.0227	5.4948	4.0536	4.583	4.3407
203911_at	LM	7.8121	7.6088	7.899	7.849	8.7547	7.8878	7.5797	10.8484	7.2326	7.4165	7.5797	7.584	7.8819
212833_at	LM	8.0961	8.9476	8.8522	9.0854	7.9568	8.1961	8.8426	8.9256	9.4526	9.1669	9.4718	8.4892	8.5667
212899_at	LM	6.8302	6.5372	6.1439	6.3221	6.4577	6.4878	5.9999	7.0041	6.5039	6.8323	6.9929	6.684	7.2732
205895_s_at	LM	7.4521	6.8054	7.2732	6.973	6.968	6.671	6.8573	8.1799	6.4577	6.4611	6.413	6.7726	6.8281
201432_at	LM	7.8959	8.8369	9.1194	8.5617	9.3679	9.5238	9.6888	10.2123	9.5433	10.0759	10.7316	10.6869	10.3439
204711_at	LM	9.3216	7.3627	8.3751	8.0826	8.6941	7.9568	7.9133	7.0978	7.5039	7.653	6.9072	7.9832	7.3035
203367_at	LM	7.4895	8.0863	7.2432	7.2909	6.8077	7.7476	7.6681	7.8121	7.1831	6.9872	6.8443	6.8818	7.3594
212462_at	LM	9.2808	9.1645	9.064	9.428	10.0539	9.2291	9.1207	8.0163	8.6978	8.3108	8.5667	8.5667	8.8072
212624_s_at	LM	4.4157	4.5511	4.4065	4.614	4.5179	4.6449	4.705	4.6668	4.1673	4.8656	4.3826	4.6668	4.5655
208025_s_at	LM	6.3862	7.1367	6.8475	7.0445	6.2851	6.9068	6.8716	6.9077	6.5931	6.2313	6.8508	6.5322	6.3667
212143_s_at	LM	11.8327	13.4665	13.5785	12.5925	11.6126	11.8117	12.2879	15	14.989	14.7628	14.2254	14.3573	13.6389
210058_at	LM	7.3762	7.5209	7.4943	7.3913	7.5209	7.7349	7.4909	6.9929	7.0978	7.2	7.4217	7.0635	7.1909
202241_at	LM	13.2447	13.4103	13.4665	13.3038	12.7692	12.4549	13.4665	13.3378	13.8761	12.748	14.3895	12.0701	13.71
218050_at	LM	10.2328	10.2767	9.8601	9.9688	9.8407	10.2328	10.2626	11.2105	10.9761	10.8125	11.884	9.9353	10.8873
205349_at	LM	7.6558	6.597	13.0711	7.4141	7.2364	7.4423	7.2869	6.5372	6.1471	7.3332	6.9154	7.0635	9.428
203050_at	LM	6.3221	7.0316	6.9273	6.6537	7.2909	6.9273	6.6832	6.423	6.6594	6.4835	6.6594	6.4744	6.8032
221308_at	LM	5.4871	4.852	5.2153	5.4535	5.7721	5.4238	5.2908	5.1096	5.2035	5.2938	4.9888	5.7844	5.4505
217900_at	LM	8.5539	9.0854	7.978	7.7866	7.9884	8.187	8.2965	9.7548	9.6235	9.0288	9.8791	8.8369	9.192
208945_s_at	LM	9.8407	8.362	8.2501	8.0689	7.403	7.5589	7.4542	8.2754	8.2058	7.6681	8.1799	7.703	8.0983
209710_at	LM	7.1268	6.1423	6.5322	6.9603	6.9219	6.0352	6.4415	5.8039	6.6537	6.337	6.6217	5.9413	6.3862
200698_at	LM	7.4977	8.8726	8.646	8.0761	7.9902	7.9288	7.9051	8.8846	9.2473	8.5753	9.3985	8.0512	8.7881
209050_s_at	LM	6.6322	6.2144	6.479	6.1264	6.1739	5.9999	5.9844	6.1423	6.048	5.669	6.5747	6.1006	6.2042
201727_s_at	LM	5.8826	5.4871	5.4238	5.7844	5.7344	5.5131	5.5777	5.669	5.4948	5.4332	5.3353	5.7368	5.3537
202599_s_at	LM	6.3546	6.2174	6.2218	6.2218	5.7955	6.3309	5.7721	6.2851	6.8573	5.9034	6.397	6.0286	6.4302
202705_at	LM	5.9866	6.1858	6.04	6.1226	5.9595	5.6491	5.5042	6.1807	5.7721	6.1546	7.0333	6.3428	6.323
204191_at	LM	7.8421	7.7515	7.899	8.5016	8.0313	8.702	7.7832	7.7067	7.3449	7.8263	7.6819	8.7257	7.9022
217871_s_at	LM	9.1423	9.7358	9.5117	8.5987	7.8045	8.4559	9.3942	9.5597	8.7639	9.1782	8.675	8.3623	8.5182
200060_s_at	LM	13.3038	12.6607	12.1279	12.3359	12.5656	12.5245	12.5656	13.1811	13.3378	12.911	13.3378	12.3622	12.702
205417_s_at	LM	4.4745	4.1849	4.6449	4.5655	4.3601	4.5655	4.4584	4.5985	4.6319	4.532	4.8102	4.2202	4.6449
203408_s_at	LM	5.1172	5.4402	5.4535	5.1515	4.9141	5.3774	5.4475	5.7446	5.7446	5.3279	5.7315	5.2731	5.3897
221230_s_at	LM	7.9345	8.3108	8.0676	7.6408	7.8753	7.9133	8.2754	8.7639	8.9036	8.2657	8.8801	8.1523	8.4692
218847_at	LM	6.2897	5.8772	6.1773	6.0507	6.0877	6.1226	5.9641	6.063	6.1739	5.8724	6.1264	5.6723	5.9999
209531_at	LM	9.6457	9.1194	9.2601	9.7892	10.2503	9.349	9.2625	8.4601	8.7351	9.5708	8.9831	9.0251	8.9141
201393_s_at	LM	9.7892	9.2808	9.7064	9.6685	10.032	10.0009	9.192	10.2328	9.6049	9.7712	10.1067	9.9537	10.5481
218346_s_at	LM	4.8165	5.3951	5.4047	4.583	4.6319	5.3353	5.1412	5.3951	5.5777	5.1341	5.7883	5.476	5.476
212665_at	LM	10.5029	10.4424	10.5571	10.4069	9.6827	10.1808	10.2123	10.2832	10.7757	9.9004	10.4584	9.8601	10.6768
201380_at	LM	6.0232	5.5992	6.3896	6.2496	6.479	6.5039	5.9158	5.9549	6.073	6.1605	6.3046	6.3486	6.1006
201997_s_at	LM	7.6288	7.6046	7.4299	7.3739	6.9872	7.2432	7.1869	7.7376	7.788	7.5306	8.0163	7.3231	7.4189
218350_s_at	LM	14.1274	14.2254	14.9945	14.7276	14.8035	15.0002	14.2658	13.6389	11.4195	13.5785	12.1279	13.4103	13.5785
201102_s_at	LM	6.3405	6.0125	6.0083	6.2593	6.4929	6.1439	6.7433	5.7844	5.7344	5.7419	5.4995	6.442	5.3105
202880_s_at	LM	5.2938	5.0199	5.6079	5.1793	5.1793	5.5188	5.1895	5.1678	5.0267	5.1159	6.1716	5.3009	5.6804
203067_at	LM	8.26	7.9508	8.1835	7.4141	7.6587	7.596	7.8421	8.187	8.6294	7.8121	8.6571	7.7919	8.0512
221081_s_at	LM	6.9816	7.3163	7.5306	7.6994	7.6958	6.875	7.4063	6.9068	6.7848	6.9816	6.8573	6.8716	6.9983
201494_at	LM	6.1006	5.7883	6.1312	5.9744	6.6291	6.2398	6.3221	6.2706	6.3221	6.3486	6.6454	6.3828	6.2144
214074_s_at	LM	5.363	5.5835	5.2035	5.5467	5.5777	5.1678	5.1159	4.8911	5.6079	5.1793	4.8995	5.2094	4.9233
213720_s_at	LM	5.3461	5.7344	5.8826	5.1185	5.2969	5.9641	5.8065	6.5002	6.3896	5.9675	6.8994	5.7368	6.2042
202990_at	LM	7.5104	8.1799	7.6587	7.483	8.4516	7.5908	8.4847	8.3751	8.5489	7.8644	8.2439	8.1233	8.2657
218108_at	LM	6.0764	6.5002	6.1955	5.9641	6.0259	6.7527	6.3896	6.5958	6.541	5.9258	6.6963	5.9084	6.409
210761_s_at	LM	10.4663	10.2885	9.8791	10.2767	10.7068	11.004	10.8484	9.8407	8.7919	10.2832	9.064	10.5199	10.1128
201756_at	LM	8.6706	9.2964	9.3679	8.9176	8.8321	8.7199	9.0531	9.4921	9.0854	8.7881	9.4625	8.2082	9.285
204489_s_at	LM	15.0003	14.325	14.1274	14.414	14.9945	13.9743	14.414	14.504	13.6389	14.1274	13.6389	14.2456	13.9414
202454_s_at	LM	5.6607	4.9957	5.6203	5.4995	5.4871	5.4948	5.8248	5.3105	4.9233	4.9576	5.2787	5.8248	5.7203
202680_at	LM	11.3084	11.7939	12.0951	12.4134	13.0058	12.1279	11.3084	11.3403	11.3494	11.9745	11.7939	11.0212	12.017
218807_at	LM	11.2339	10.4326	10.8229	10.705	10.8125	10.021	10.0759	10.9271	10.3648	11.129	10.8229	11.0529	10.2937
221552_at	LM	6.2159	6.9394	6.6479	6.4333	6.2313	6.5448	7.0226	6.3772	6.99	6.7325	6.8205	6.6537	6.7177
209860_s_at	LM	8.1431	9.0531	9.0686	8.2913	8.0074	8.6294	9.1423	9.8318	9.5348	8.7199	9.8244	8.7881	8.8846
201460_at	LM	5.4785	6.5448	5.9158	5.4143	4.8995	5.2035	5.8607	5.9158	6.58	6.0187	6.1226	5.7997	5.7143
201266_at	LM	14.0743	13.5785	13.5124	12.2684	11.0635	12.5925	12.7692	13.71	13.3038	13.1265	13.5785	12.4549	12.911
217873_at	LM	8.0313	8.3856	8.0983	7.2732	8.2208	8.1523	8.1294	8.8569	8.8321	9.0139	9.3792	8.4327	8.3836
204451_at	LM	7.821	7.5452	8.2501	7.6922	7.4895	8.8279	7.7476	7.6469	7.0445	7.5385	7.2164	8.0163	9.3263
202950_at	LM	6.8032	6.8573	7.1268	7.0316	7.7832	7.107	8.0393	7.2974	7.075	7.026	6.9872	7.703	7.276
213135_at	LM	6.6698	6.3772	6.3937	6.4611	6.4023	6.2554	6.6322	5.7173	6.1605	5.9462	6.2398	5.8685	6.2496
203105_s_at	LM	10.7557	11.6759	11.3974	11.2041	11.6634	11.3764	11.004	11.438	11.6884	11.438	11.9376	11.438	11.7234
202812_at	LM	4.8039	5.1412	5.491	5.9844	5.1033	5.2153	5.4367	5.9341	5.1185	5.2243	5.1172	4.7279	5.1596
218102_at	LM	9.3792	8.4847	7.7349	8.3581	8.9928	9.0531	8.4327	8.4742	7.8121	8.8928	8.5278	8.6905	8.1233
203727_at	LM	6.5002	6.1312	6.8626	6.3667	6.323	6.2496	6.073	6.9449	6.6503	5.8161	7.2164	6.4014	7.5819
202179_at	LM	5.602	6.266	6.1773	5.7392	5.8685	6.2851	5.6723	6.1312	6.3428	5.9223	6.3111	5.6362	5.7919
203038_at	LM	12.4134	11.6422	11.7353	11.7353	13.0711	12.2488	12.4858	11.8117	11.5454	12.1583	11.0742	12.5925	12.2879
219352_at	LM	8.3817	8.3328	9.222	8.5182	8.3693	9.2625	8.7199	8.8212	8.7393	8.5526	9.7548	9.6685	9.3458
212846_at	LM	7.5281	7.5874	8.3345	7.4909	8.6314	7.9458	7.9228	8.1233	7.4977	7.9345	7.9884	7.3594	7.5628
209467_s_at	LM	10.1904	7.6922	7.7194	7.9832	7.0831	7.8514	7.2974	7.6331	7.0367	7.1869	7.0226	7.5306	7.3231
200972_at	LM	4.614	4.7421	4.8868	4.836	4.836	4.7279	4.5583	4.8259	4.8995	4.8911	4.8826	4.5655	4.7891
221641_s_at	LM	10.3439	10.5199	9.7222	10.5481	9.7358	10.1453	10.6341	10.4663	10.7086	10.5994	11.3764	10.1067	10.2832
202743_at	LM	5.7392	5.2456	6.2752	5.7446	5.7503	6.0187	5.3353	5.573	5.5188	12.8479	5.4475	5.5423	5.6572
202417_at	LM	10.2675	9.3092	10.0759	9.6124	10.3037	8.8569	9.4718	9.9211	9.9211	9.15	10.1544	9.6049	10.9271
203217_s_at	LM	8.187	7.5731	7.3449	7.8644	7.9402	7.2861	7.7625	8.2106	8.589	8.0761	8.6294	7.6245	7.7149
202468_s_at	LM	6.7421	7.2288	7.2651	6.5813	7.0884	7.2164	7.3996	6.8859	7.3254	6.7325	7.55	6.7931	7.2288
212330_at	LM	6.9872	7.1097	7.1679	6.875	7.3277	6.9872	6.8994	6.6054	7.1443	7.3163	6.634	6.868	7.0602
218581_at	LM	5.2456	5.6123	5.1033	5.3842	4.2952	5.5042	5.1341	5.363	7.2037	5.9462	5.0663	5.8607	5.2243
209257_s_at	LM	8.1557	7.6331	8.1431	8.3184	7.6669	8.0439	7.788	7.271	7.483	7.2869	7.3439	7.4063	7.4902
205376_at	LM	6.409	6.2398	6.323	5.6607	6.3405	5.7955	6.1943	5.8485	5.7072	5.6362	6.425	5.8065	5.9675
201795_at	LM	8.4025	8.2257	8.3856	8.2401	7.3005	8.4892	7.7222	8.8928	8.4892	8.4892	8.1961	8.3041	8.4161
202494_at	LM	11.3974	11.7234	11.6274	11.6126	10.9048	11.7471	11.5849	12.045	12.1583	11.4195	13.0303	11.6422	13.2447
212124_at	LM	11.9376	12.0951	11.884	11.5102	11.5849	11.4645	11.5102	11.884	11.7234	11.5102	12.5925	10.9761	11.5454
208510_s_at	LM	5.0828	5.3808	4.9957	4.8656	5.4636	4.852	4.9653	5.3329	5.1341	4.8165	5.3537	5.4475	5.0354
201174_s_at	LM	12.2488	13.6389	13.3208	12.5656	12.5925	12.6607	13.4103	14.2658	14.504	13.6389	14.1274	13.71	14.1274
201849_at	LM	6.9603	6.684	6.5372	6.3486	6.6291	6.2196	6.1546	6.6537	6.973	6.3405	6.7177	6.1406	6.5121
205562_at	LM	7.1495	6.8205	6.8839	6.9499	6.7014	7.4768	6.973	6.413	6.7381	6.2874	6.968	6.7445	6.418
203685_at	LM	5.7883	5.7344	5.7612	5.4475	5.8052	5.8799	5.6163	5.9549	5.6936	5.4475	5.8161	5.5682	6.0083
208908_s_at	LM	9.0327	8.8522	8.9708	9.1068	9.1865	9.8683	9.6534	8.5318	8.9256	9.4812	8.6999	9.5348	10.032
217911_s_at	LM	11.0896	10.8125	9.9004	10.6232	10.6517	10.4424	10.5994	10.5481	10.2675	10.578	10.1453	10.0647	9.8737
201967_at	LM	7.0602	7.8959	7.8121	7.2432	7.7208	7.9884	7.65	8.1591	8.2754	7.9508	8.3345	7.6331	8.4781
202329_at	LM	7.1097	8.1523	8.6357	7.2869	7.7105	7.5628	8.1405	8.5617	8.362	8.0439	8.3817	8.2208	8.0313
40562_at	LM	7.026	6.423	7.0186	6.6454	6.8784	6.0799	6.4646	6.6698	6.2313	6.5322	6.9983	6.7248	6.6322
202022_at	LM	6.1439	5.9821	6.5224	6.2355	9.0686	6.3546	6.1288	6.0956	6.4023	5.7344	5.9341	6.2971	5.7072
202349_at	LM	8.8426	8.5833	8.2157	9.0288	8.8369	8.589	8.8072	7.6012	7.6681	8.0676	7.8586	8.0676	8.26
203775_at	LM	9.0139	8.675	7.4943	9.0176	8.1183	8.7129	8.998	8.5128	8.1591	7.6922	8.8846	8.7393	8.1755
201649_at	LM	9.4171	9.6433	10.705	10.3037	10.0184	10.4326	9.7358	10.1695	11.1018	10.1067	10.1904	10.8873	10.7872
207540_s_at	LM	8.1557	8.1133	8.0512	8.3108	8.4601	8.3184	8.6905	8.0983	8.3184	8.3959	7.8466	7.6439	8.0983
209263_x_at	LM	6.4023	5.1895	5.8629	5.7285	6.3046	6.229	5.9462	5.3774	5.9058	4.9187	5.467	5.4535	6.153
216321_s_at	LM	6.4921	6.5681	5.8209	5.6101	5.3774	5.6607	5.9462	6.1894	5.7542	6.0534	6.063	5.9897	5.9897
203557_s_at	LM	7.0954	7.365	7.123	7.1698	6.5532	6.9219	6.9499	7.227	6.9499	6.9449	7.3827	7.0831	7.0795
201611_s_at	LM	9.0781	9.0686	9.2291	9.3375	9.3561	8.9256	8.5552	8.9476	9.1334	8.9708	8.8671	8.7547	9.0922
218145_at	LM	14.2954	13.1265	12.3622	13.0058	13.5785	14.2456	13.9414	12.7692	11.3764	13.3378	12.4134	13.1811	13.4103
221539_at	LM	6.0286	6.111	7.1768	6.5347	6.3937	6.4611	6.409	6.1226	6.6217	6.5138	6.5448	6.4527	6.1439
212660_at	LM	2.8101	3.5308	3.1688	3.3951	3.8477	2.669	3.5308	3.3951	3.5308	3.732	3.7622	3.1688	3.5308
211919_s_at	LM	7.7194	7.0243	7.1637	8.1233	6.7872	7.8121	7.5385	6.7964	8.362	7.2288	7.1353	8.6144	7.6621
202382_s_at	LM	9.5597	10.2626	10.1419	10.0811	9.547	9.6996	9.5177	10.2721	10.4069	10.5481	10.8011	10.3726	10.0647
201700_at	LM	6.6217	7.1268	7.8644	6.6054	6.9603	7.0316	6.7931	7.5452	6.6454	6.8103	7.2364	6.611	7.8615
219390_at	LM	5.1927	5.1793	4.8656	5.8915	5.0828	5.1412	5.6649	4.8165	5.0969	5.1412	4.6558	5.0745	5.2675
208424_s_at	LM	8.8846	8.4892	9.2473	8.9831	9.0327	8.8398	8.3345	7.9345	8.1233	8.1457	8.5451	8.5237	8.4601
203675_at	LM	6.7872	7.1367	7.3827	7.3277	7.1592	7.1367	7.1698	7.3449	7.113	6.8573	7.6715	6.9603	7.3175
213190_at	LM	9.5038	8.652	8.6849	8.2804	8.7257	8.1294	8.627	8.0702	8.0074	8.0512	7.9458	8.6638	8.4926
201980_s_at	LM	6.968	7.2364	7.4423	7.1744	7.7957	7.276	7.0316	7.0226	7.3594	7.3439	6.7044	6.58	6.968
206687_s_at	LM	7.5039	7.8121	7.8237	7.3466	7.4895	7.5256	7.6245	8.5552	8.26	8.2525	8.3108	8.1133	7.9617
209191_at	LM	9.2364	10.4153	9.6827	9.448	9.0054	9.2577	10.032	10.6869	10.3224	10.6449	9.8407	9.7742	9.8171
202123_s_at	LM	9.4434	8.2862	8.3617	8.4643	8.8279	8.7881	9.0327	7.6782	8.2657	8.1233	7.9978	8.5526	8.187
204014_at	LM	9.2525	9.0054	9.0096	9.9211	9.6124	9.0854	9.0054	9.0213	9.4718	8.6294	8.9141	8.1591	8.9256
204826_at	LM	5.3774	5.006	5.1159	5.2399	5.9675	4.9346	5.0442	4.6319	5.0199	5.2035	5.0905	5.2969	5.2153
202006_at	LM	12.2084	13.0711	12.7692	12.3622	11.1886	12.3622	12.017	13.5124	13.1811	11.909	13.0711	11.7939	13.3038
200799_at	LM	7.4065	7.458	7.458	7.6469	8.0439	7.8819	7.6141	8.1133	7.8375	7.5609	8.3658	7.9832	7.6782
202847_at	LM	8.8928	8.1635	8.998	8.8426	10.2626	8.6144	8.8321	8.4385	9.2577	8.4601	8.2965	9.1423	9.1124
218898_at	LM	5.5887	5.0969	4.9888	4.735	4.9346	4.9233	5.2153	5.0663	5.1159	5.0745	4.8102	5.1596	4.6827
203132_at	LM	7.0333	8.5489	8.4385	9.0585	7.6669	8.6978	7.9902	9.0686	8.1523	7.978	8.5617	8.0347	8.0101
217838_s_at	LM	6.8839	5.9675	5.1895	5.2243	5.0199	5.6362	5.3105	5.7072	5.3461	5.2399	4.758	5.6079	5.1959
202722_s_at	LM	6.652	6.6698	6.9816	7.0795	6.9154	6.8302	6.9872	7.227	7.3035	6.9774	7.3035	6.6646	7.7625
211729_x_at	LM	4.9346	4.6449	4.8868	4.8995	4.9233	5.0663	4.9233	5.0525	4.852	4.8039	5.0199	4.6558	4.9498
210640_s_at	LM	5.3009	4.698	4.0993	4.698	11.9745	4.9653	4.9141	4.583	4.1673	4.583	4.2774	4.7753	3.9876
202623_at	LM	7.2432	7.8878	7.6469	7.6681	8.6794	7.7515	7.9402	7.55	8.5237	8.0227	8.0047	8.0012	7.3035
202598_at	LM	9.4921	9.349	10.1695	9.2029	9.8318	10.0759	9.7037	10.3932	9.8407	10.1453	10.578	10.2832	10.1751
201995_at	LM	12.045	11.4816	10.9451	11.2041	11.8327	13.1265	11.4645	10.6517	10.1544	11.7471	10.2832	12.5245	12.1279
201710_at	LM	6.2612	6.1807	6.3828	6.7353	6.7083	6.5958	6.1858	6.8573	6.0684	6.109	5.9641	6.1312	6.3589
205909_at	LM	4.532	4.4584	3.9876	4.0536	4.4391	4.2335	4.3601	4.1498	4.3601	4.2774	4.0993	4.2468	4.532
203530_s_at	LM	11.2041	10.8873	11.9376	11.5717	11.2105	11.0529	11.1795	11.004	11.1795	10.864	10.5199	11.004	11.7621
213384_x_at	LM	8.6571	7.2	6.9219	7.2	7.1679	7.0226	6.9072	7.5209	6.4409	7.4571	7.5071	7.3739	7.7866
208716_s_at	LM	11.2643	12.5925	12.748	11.5849	11.4195	11.5849	11.7939	13.0711	13.5124	12.8479	13.3038	12.6607	12.5656
212875_s_at	LM	5.7503	5.7955	5.9341	5.5188	5.4095	5.3305	5.6336	5.4238	5.7919	5.3842	5.4995	5.8321	5.484
208644_at	LM	7.3231	6.7872	6.8302	6.7421	7.2651	7.2075	7.5797	7.8959	7.4562	7.7284	8.1294	8.4385	7.6994
218093_s_at	LM	8.4385	9.1019	9.3239	7.9832	7.1083	9.0327	8.1679	9.0327	9.1019	8.2754	9.5907	8.3108	8.9831
204610_s_at	LM	8.5617	8.0227	8.8072	9.1207	9.3417	8.1233	8.5451	7.6681	7.9893	7.6994	7.9022	8.1799	8.6905
203409_at	LM	5.2153	5.5188	5.5777	5.6203	5.5423	5.6991	5.3951	5.5188	5.5423	5.3537	5.9549	5.3951	5.688
204977_at	LM	7.9568	8.3817	6.8839	7.8586	7.8878	8.8398	8.3238	7.9978	7.4203	7.6331	8.0702	8.055	7.2547
203304_at	LM	10.2503	10.2206	10.8125	11.3084	12.045	9.547	9.9688	10.1128	10.7757	10.8484	8.8996	12.1583	10.1453
203494_s_at	LM	9.4353	9.1068	9.5038	9.4171	9.5907	9.9688	9.222	8.5016	8.652	9.3263	8.7351	9.4625	8.7639
201036_s_at	LM	7.5609	8.1755	8.7139	8.26	7.7208	8.2657	7.8237	9.0458	8.9831	8.8617	8.6314	9.7892	8.7129
217763_s_at	LM	10.4069	11.5454	10.864	10.4947	9.5371	10.1695	10.7757	11.8327	11.7939	11.8117	11.5849	11.3084	10.7641
209380_s_at	LM	5.9413	5.5568	5.5568	5.8098	5.9484	5.7542	6.0187	5.4143	5.3353	5.363	5.8629	5.5086	5.6723
206662_at	LM	10.916	11.5717	11.3403	11.0742	11.4645	10.4663	11.6884	10.705	11.1442	9.8171	10.5571	9.6955	10.578
202180_s_at	LM	5.6123	5.7203	5.7955	5.6446	7.0125	6.0083	5.8485	6.323	5.8516	6.6238	5.4871	5.5568	5.8826
203209_at	LM	8.0163	7.918	7.3163	8.3722	8.3184	8.0938	8.0938	7.4521	7.8263	7.8959	7.6088	7.6656	7.483
203395_s_at	LM	7.267	7.5119	7.5209	7.1338	7.4768	7.483	7.2037	6.8994	7.2037	7.0635	6.7872	7.5104	6.7044
200783_s_at	LM	6.8966	5.9441	5.7143	6.1006	6.1226	5.7173	5.9258	5.9549	5.9158	5.5568	5.3305	5.7581	5.7474
202528_at	LM	6.337	6.8859	6.5958	6.9394	6.8154	7.1164	6.372	7.1338	7.7625	7.0041	7.9345	6.8281	8.149
213233_s_at	LM	6.5039	6.479	6.2612	6.3896	6.413	6.4577	6.5273	7.7284	6.0981	6.1694	5.9881	6.4835	6.4878
200636_s_at	LM	8.4601	8.0676	8.9076	9.192	9.1645	8.6401	7.8237	7.7798	9.3263	8.3693	7.5628	9.2625	8.149
217825_s_at	LM	10.3648	9.9537	10.0184	10.3224	11.3403	10.1544	10.4663	9.1578	9.3942	12.3359	9.2729	10.1498	9.4119
201968_s_at	LM	6.597	5.9278	6.2159	6.5931	6.58	6.3428	6.3405	5.8248	6.2196	6.0083	6.3486	5.8915	6.328
202830_s_at	LM	4.1093	4.1193	4.1193	3.9042	3.7925	3.7622	3.732	4.6558	4.4836	4.0536	5.0267	4.0536	4.614
203570_at	LM	6.9394	6.4333	7.0531	7.0635	7.7625	7.2288	7.123	6.7872	6.8573	9.6124	6.7014	7.2689	6.8898
202240_at	LM	5.4332	5.8607	6.0187	6.0707	6.6217	5.4785	5.7503	5.4569	5.3951	5.5216	5.4535	6.0558	5.4402
201976_s_at	LM	10.0647	9.4625	9.5007	8.9176	8.4909	9.8601	8.2401	9.7892	7.9458	8.1523	8.1679	9.1829	8.8212
203246_s_at	LM	8.6772	8.26	8.9537	8.9456	9.3624	8.4742	8.4892	7.7679	8.1755	8.3545	7.7798	8.5451	8.3238
201847_at	LM	9.8171	11.7471	11.8117	10.5994	9.6922	10.6869	11.3974	13.4103	14.2254	12.7692	12.9521	12.8239	11.7939
201608_s_at	LM	9.1393	8.6794	8.3545	8.2525	8.4643	8.3617	8.6314	8.6144	8.8846	8.6546	9.4434	8.8522	7.9345
201397_at	LM	5.8485	6.9474	5.9897	7.3695	6.1894	5.901	5.688	6.0303	5.8248	6.1264	6.2525	5.6804	6.0534
212717_at	LM	15.0005	15	14.8035	14.7276	15.0002	15.0005	15.0003	14.8442	15.0009	15.0005	14.2658	15.0002	15.0005
207871_s_at	LM	7.4395	6.9872	7.1495	7.0226	7.4141	6.9551	7.3175	6.9219	6.9077	6.6698	7.1547	6.8077	7.0831
208626_s_at	LM	5.7612	6.6322	5.7503	5.3537	5.3774	5.5625	6.0956	6.4646	6.3255	6.7064	5.9278	5.8546	5.5042
209341_s_at	LM	8.646	9.15	9.1578	8.7139	9.3263	9.0054	8.9176	8.702	8.9456	8.7139	8.4184	9.0854	8.8996
218755_at	LM	5.2035	4.8995	5.0828	5.006	4.4836	4.9922	4.705	4.5179	5.006	4.9888	6.0684	4.836	4.3826
203256_at	LM	4.5511	4.72	5.0483	4.7753	4.7667	4.8656	4.852	4.9187	4.5985	4.5179	4.4927	4.614	5.3279
202174_s_at	LM	4.8995	5.3305	5.4603	5.2969	5.2731	5.3842	5.3774	6.0167	6.0286	5.5568	6.409	5.4332	5.669
201631_s_at	LM	9.8908	9.9102	9.2364	8.8726	9.0139	8.8996	8.8522	9.2625	8.8617	8.6905	9.3624	8.9476	9.2964
203787_at	LM	4.6558	4.3826	4.2202	4.4584	4.2774	5.0483	4.0536	4.3973	4.2202	4.3601	4.3973	4.758	4.7121
201579_at	LM	8.6195	9.285	9.4317	8.9346	7.9617	8.9612	8.331	10.3224	9.8683	9.7037	10.3726	10.578	10.043
220140_s_at	LM	6.3111	7.1002	7.1443	6.3828	6.7775	6.1858	6.5493	6.973	7.3827	7.4409	7.4768	7.0635	6.868
202683_s_at	LM	5.9549	6.3417	6.0956	6.3405	6.0187	6.3082	6.0083	6.3486	6.409	6.063	6.2218	6.0232	6.4477
209260_at	LM	2.4194	2.9236	2.2327	2.5271	2.2327	2.5271	2.2327	2.9236	2.4194	2.3261	2.669	2.2327	3.1688
201984_s_at	LM	6.8103	6.6054	6.8343	6.9273	7.0146	7.3739	6.8573	6.3546	6.7083	6.634	6.4629	6.2752	6.5681
202963_at	LM	6.9929	5.9258	5.6723	5.4047	5.6572	5.5244	5.7072	6.04	6.3405	5.9897	6.2267	6.1439	5.8915
201829_at	LM	8.7134	8.7139	9.0327	9.0781	9.2029	9.177	8.7639	8.3108	8.4451	8.6706	8.26	7.8586	8.4516
202732_at	LM	7.918	7.3175	7.2326	7.568	7.3203	7.4217	7.107	7.2398	6.8937	6.9712	7.5209	7.4768	7.2865
202447_at	LM	7.9022	9.177	9.2808	9.2139	8.7695	8.8801	8.9537	9.7037	10.2565	9.3561	9.8908	8.9076	9.547
219170_at	LM	9.6827	9.8171	9.2729	9.9102	10.0539	10.705	11.2643	9.0781	9.0531	9.7832	9.3942	9.5907	9.2729
208898_at	LM	11.4645	11.0529	10.9048	10.7316	11.1018	10.8484	11.1977	10.9506	11.4816	11.2643	11.4645	10.4505	10.8068
207143_at	LM	5.8209	5.4475	5.3774	5.8052	6.2042	5.7682	5.5511	5.3009	5.2243	5.6991	5.5777	5.6537	5.5131
204126_s_at	LM	6.6322	6.8508	6.9929	7.2974	7.4645	6.9422	7.675	6.3405	6.8994	7.8819	6.0177	7.4571	6.6832
202679_at	LM	7.7873	8.7393	8.4926	7.5134	7.9092	8.7547	8.4451	9.0531	8.6144	8.4742	9.192	8.4926	8.589
203279_at	LM	10.1544	8.8962	9.6888	9.7358	9.9831	9.6433	9.6457	9.1865	9.5023	9.5395	9.3679	9.7092	9.4718
202016_at	LM	15.0013	15.0012	15.0013	15.0013	15.0013	15.0013	15.0013	15.001	15.001	15.001	15.001	15.0013	15.0012
202555_s_at	LM	5.9484	7.1721	6.2355	6.8032	6.9422	5.8629	6.4577	6.3428	7.365	6.8054	6.2093	5.9675	6.111
203228_at	LM	7.8729	7.2461	7.6046	7.653	7.8819	7.7067	7.8159	7.458	7.7376	7.4299	7.596	6.9186	7.6681
200757_s_at	LM	9.0213	9.8683	9.7548	9.2964	8.6246	9.2729	9.2473	10.4424	10.6449	10.043	10.5029	9.6888	10.1385
204761_at	LM	8.0512	8.3693	7.9133	7.9288	7.9508	7.6587	7.7515	6.7964	7.55	7.9288	7.7086	7.1495	7.8184
208936_x_at	LM	7.7376	8.0702	8.4161	8.3836	8.2306	8.2208	8.055	8.2862	9.0781	8.0012	8.0826	8.6978	8.7257
218051_s_at	LM	11.7939	10.7641	10.7086	10.9048	11.5454	10.6449	11.438	10.1695	9.7358	10.4865	10.0863	10.021	10.2206
204662_at	LM	7.8045	7.107	7.5256	7.849	7.5589	7.365	7.6994	8.0347	7.3163	7.2689	7.3996	7.1097	7.3466
201412_at	LM	7.3672	7.8729	8.3041	7.8668	7.5039	7.4562	8.2855	8.8996	9.1793	8.3856	9.0308	8.5833	8.9076
201243_s_at	LM	7.7679	8.3184	7.6782	8.4247	8.4909	7.8159	8.3108	9.4718	9.0922	9.0213	8.8072	8.9831	8.8398
203047_at	LM	9.6534	10.2675	10.3932	10.1904	9.4353	9.9872	10.2885	10.0647	9.9688	10.3726	10.1128	10.5645	9.5038
202780_at	LM	8.3751	8.4601	7.7679	8.0439	9.6049	8.7351	8.8617	8.26	8.6706	8.7919	8.4892	9.0327	9.064
203343_at	LM	11.6634	11.438	11.288	11.6634	11.5717	11.7621	11.9745	11.0742	12.045	11.004	12.0951	11.1018	11.4816
202825_at	LM	7.2117	7.1869	7.2889	7.2547	8.8522	7.3035	6.8443	7.4063	6.7213	7.1097	7.123	6.8937	7.1547
217995_at	LM	14.2254	14.7276	14.4713	13.9087	14.1009	14.4713	14.9166	15	15.0001	15	14.8442	14.6375	14.4386
218450_at	LM	10.1453	10.2123	10.5994	10.5199	9.4625	10.3648	10.3858	9.9831	10.6517	10.1128	10.4153	9.6457	10.2767
202659_at	LM	10.1128	10.3439	11.004	10.9271	10.7316	10.8229	10.8229	10.1904	10.5481	10.5571	10.5481	10.9048	11.0212
212815_at	LM	4.8656	5.0745	5.3057	5.0828	5.2731	5.2675	5.0905	5.7581	5.5887	5.2938	6.0083	5.467	5.6362
204579_at	LM	4.2952	4.3407	4.4391	4.3973	4.7891	4.2952	4.0993	3.9876	4.4391	4.4927	4.3504	4.3713	4.0227
207039_at	LM	12.1279	11.2643	9.9211	11.5454	11.8117	11.288	11.3629	11.129	11.3974	9.7222	10.7872	11.5849	9.8407
202368_s_at	LM	5.7844	5.9223	5.9675	6.3772	6.2174	6.1471	6.2752	5.8826	5.8321	5.9821	6.0352	5.8938	6.0684
212536_at	LM	10.7872	9.6685	8.4781	9.4671	8.6294	10.2626	9.0288	9.3624	8.8426	9.1241	9.9004	9.4921	9.4353
202148_s_at	LM	6.427	6.5493	5.9954	6.0507	6.04	6.4023	6.1226	6.4577	6.6913	6.1832	10.4584	6.2971	6.4937
218529_at	LM	5.2591	5.0525	4.6613	5.7883	5.2035	5.2456	5.1959	5.1341	4.6827	4.7421	7.8798	5.0267	5.6079
207700_s_at	LM	9.2729	9.5653	9.177	9.4119	9.5238	9.0288	9.0213	9.5395	9.8956	8.9401	8.7919	9.7222	9.2029
209112_at	LM	8.3041	8.4247	8.2754	8.589	8.5237	8.2353	8.5318	9.0922	9.1181	8.8996	9.3458	8.7919	8.4385
202996_at	LM	7.0857	8.0826	8.0702	8.0347	7.3695	8.0101	7.2599	8.8369	9.064	8.7074	8.3545	9.1829	8.1679
204420_at	LM	6.4744	7.8466	7.9458	6.6594	6.3546	6.8281	7.2288	7.7515	7.6922	7.6141	7.4943	7.2288	7.0351
211071_s_at	LM	4.8911	5.1515	4.9708	4.8259	5.7864	4.6558	4.8826	4.9957	5.3842	4.9346	5.1033	5.6607	5.1185
203341_at	LM	9.0458	8.5753	8.589	9.1423	8.702	9.2029	9.0854	8.9346	9.2139	9.5007	9.2139	8.966	9.0139
202801_at	LM	9.6124	9.5038	9.9102	9.5238	10.6449	10.4505	10.3224	9.4812	8.5489	9.0531	8.7129	9.8956	9.1793
217398_x_at	LM	15.0009	15.0006	15.0005	15.0003	15.0005	15.0009	15.0007	15.0009	15.0007	15.001	15.0009	15.0007	15.0006
205379_at	LM	6.1069	6.5532	6.266	5.9897	5.6572	6.5372	6.611	6.5826	6.4629	6.714	6.7083	6.8103	6.4415
203897_at	LM	5.5334	5.0745	5.669	6.2355	6.1423	5.5511	5.6362	5.4475	5.4475	5.5568	5.5887	5.4402	5.6446
200749_at	INF	8.8214	9.8717	9.1394	9.3051	9.6314	8.9446	9.3897	10.0795	9.7185	10.5365	10.3356	9.4683	9.6671
201265_at	INF	6.3625	6.0212	6.1258	6.3239	6.4606	6.2453	6.3139	5.8163	5.8187	6.199	6.0069	6.2531	6.0054
202015_x_at	INF	5.7835	5.8162	5.8953	5.7692	5.8753	5.8029	6.0095	5.5605	5.5745	5.8795	5.5711	6.0637	5.6779
202225_at	INF	8.8435	8.9688	9.0513	8.4954	9.2522	8.913	9.065	8.7118	9.2672	8.898	8.8344	9.0256	8.7924
202280_at	INF	6.0666	5.9649	5.9956	5.8484	6.0694	5.9835	6.0895	5.677	5.5688	5.8128	5.6383	5.9824	5.7654
202603_at	INF	8.4554	8.1823	8.7231	8.7613	7.6671	8.7248	8.3442	9.2061	9.2593	8.6032	9.5643	8.5591	9.4324
202648_at	INF	7.2237	7.5213	7.3301	6.9644	6.7562	6.7144	7.2532	7.6876	8.4554	7.745	8.4801	7.0397	7.3243
202881_x_at	INF	6.3628	5.9942	6.0587	6.128	5.9624	6.0061	6.293	5.8311	5.8521	6.107	5.7536	6.2909	5.8178
203326_x_at	INF	8.1538	7.8162	7.959	7.9844	8.2268	7.748	8.1159	7.507	7.8738	7.7826	7.8093	7.6453	7.6098
203539_s_at	INF	5.8028	5.665	5.6137	5.8538	6.0397	5.7115	5.759	5.4359	5.3844	5.5783	5.519	5.5938	5.4954
203808_at	INF	6.8704	6.6823	6.9536	6.9067	7.0686	6.7002	6.974	6.3153	6.353	6.8056	6.4516	6.9817	6.5786
203812_at	INF	5.836	5.4577	5.7314	5.9116	6.3328	6.1301	5.9761	5.1314	5.9133	5.9093	5.5471	5.5912	5.4665
203877_at	INF	6.3842	6.2949	6.4626	6.3397	6.6346	6.261	6.5512	6.0549	6.0693	6.3448	6.0893	6.3869	6.0942
204390_at	INF	6.609	6.259	6.3194	6.3374	6.341	6.2701	6.5844	6.0519	6.1375	6.2714	6.257	6.6081	6.154
204486_at	INF	6.4521	6.4297	6.4218	6.3391	6.4679	6.3304	6.5044	6.2313	6.044	6.4351	6.1848	6.7929	6.2189
204536_s_at	INF	7.0402	6.4356	6.6571	6.8747	6.8625	6.6697	6.6838	6.3056	6.3954	6.6923	6.3157	6.7914	6.3739
204782_at	INF	5.2718	5.4411	5.4449	5.4131	5.4765	5.2733	5.4389	5.1285	5.1602	5.5229	5.4781	5.517	5.1382
204898_at	INF	6.1857	6.1107	6.1487	6.234	6.3745	5.9816	6.2038	5.7248	5.7212	6.1691	5.7932	6.2028	5.7397
205360_at	INF	6.4553	6.1765	6.3273	6.7057	7.1435	6.5895	6.3915	5.736	5.985	6.1841	6.0165	6.4168	6.1275
205385_at	INF	6.2807	6.0795	6.2658	6.3849	6.4413	6.2772	6.429	5.8797	6.1665	6.3428	6.1465	6.2429	6.0935
205703_at	INF	5.8468	5.9707	5.9865	5.7955	5.9222	5.8546	6.0269	5.7109	5.5273	6.0162	5.8114	5.9722	5.6908
205764_at	INF	6.2094	6.0359	6.2306	6.1248	6.1817	6.1468	6.216	5.7412	5.7613	6.0882	5.7929	6.3216	5.9847
205772_s_at	INF	6.1895	6.0669	6.2355	6.1539	6.3547	6.1304	6.2977	5.9066	5.7722	6.2335	5.774	6.3006	5.9258
205800_at	INF	6.2827	6.0873	6.214	6.3061	6.5503	6.2996	6.3839	5.7589	5.7855	6.1834	5.786	6.3041	6.0377
205955_at	INF	6.0154	5.8805	6.196	6.0082	6.1645	5.9654	6.0043	5.6326	5.7442	5.9108	5.5311	6.1089	5.8628
206428_s_at	INF	6.9851	6.7747	6.8875	6.9122	7.1786	6.8523	6.9274	6.4482	6.3543	6.8369	6.5089	6.9955	6.5641
206532_at	INF	5.9332	5.7828	5.882	5.8165	5.8068	5.8919	5.9149	5.6128	5.3167	5.8009	5.6459	6.0631	5.6345
206548_at	INF	6.1797	6.5435	6.0967	5.9026	5.7454	6.2868	6.3588	6.1379	5.7016	5.6783	6.0953	6.4909	6.0141
206659_at	INF	7.4795	7.3891	7.7469	8.2942	8.0271	7.6988	7.8701	7.3759	7.5112	7.6642	7.0575	8.0711	7.6723
206863_x_at	INF	6.517	6.2784	6.3919	6.269	6.3081	6.1772	6.5472	6.063	6.1161	6.3767	6.2212	6.4972	6.171
206909_at	INF	5.8732	5.8878	6.0158	5.8649	5.9924	5.8844	6.0863	5.6829	5.6526	5.9408	5.7375	6.0616	5.8152
206936_x_at	INF	7.0836	6.9641	7.1571	7.1031	7.3483	6.8935	7.0055	6.885	6.5981	7.0031	6.9027	6.7714	6.6873
206962_x_at	INF	6.2949	6.2092	6.4282	6.3846	6.6052	6.4928	6.4794	6.0249	5.9654	6.3692	6.0778	6.4112	6.1931
207273_at	INF	6.0459	5.977	6.0301	5.967	5.9919	5.9715	6.2249	5.717	5.6715	6.059	5.7704	6.1873	5.9028
207331_at	INF	6.2437	6.3104	6.3855	6.3103	6.1675	6.3642	6.4544	6.0216	6.2507	6.3409	6.1555	6.5467	6.2795
207371_at	INF	6.0028	5.9	5.9937	5.9225	5.9456	6.0017	6.1237	5.6449	5.5795	5.9905	5.677	6.1817	5.8343
207461_at	INF	6.0174	5.9973	6.1096	5.9984	6.022	6.0271	6.1952	5.7279	5.6842	6.0436	5.6914	6.1866	5.8604
207465_at	INF	5.9575	5.9449	6.0695	5.9451	6.011	5.9857	6.083	5.6738	5.7112	6.0361	5.7796	6.1538	5.9376
207470_at	INF	6.5479	6.5114	6.7406	6.418	6.502	6.5563	6.6846	6.2227	6.1428	6.4572	6.2151	6.6187	6.3794
207471_at	INF	5.7418	5.7962	5.8706	5.8102	5.8934	5.8104	5.9817	5.5842	5.4733	5.8273	5.5992	5.9957	5.6912
207476_at	INF	5.3033	5.0068	5.0533	4.9932	4.9335	5.011	5.2059	5.0152	4.7639	5.2571	5.2055	5.3491	4.771
207477_at	INF	5.1032	5.2478	5.2927	5.1665	5.2167	5.1655	5.3126	4.9461	4.9092	5.3113	4.9205	5.3342	4.9808
207478_at	INF	5.4135	5.5162	5.6337	5.506	5.513	5.4258	5.5766	5.2243	5.0572	5.3795	5.2679	5.494	5.3002
207479_at	INF	5.9163	5.8925	6.0073	5.9263	6.0925	5.9439	6.041	5.6582	5.5513	5.9405	5.6898	6.1002	5.7923
207481_at	INF	6.3743	6.2928	6.3658	6.3556	6.3658	6.2879	6.5048	6.0164	5.9971	6.347	6.0666	6.5014	6.1385
207487_at	INF	6.6206	6.4349	6.5435	6.4324	6.2407	6.4429	6.7928	6.2378	6.2375	6.3946	6.2767	6.6208	6.3706
207488_at	INF	7.0628	6.6359	6.4703	6.7596	6.7894	6.6273	6.8488	6.4604	6.3131	6.5041	6.4614	6.675	6.4311
207572_at	INF	5.9583	5.8026	5.8354	5.7777	5.8088	5.5851	6.0066	5.6603	5.6612	5.9039	5.5849	5.9224	5.6041
207588_at	INF	6.0113	5.9627	5.981	5.9605	5.9645	5.9939	6.1577	5.7368	5.6131	6.0288	5.7347	6.2676	5.9031
207672_at	INF	5.4883	5.5416	5.5009	5.4769	5.6303	5.3504	5.529	5.3379	5.0569	5.6061	5.1598	5.6187	5.2127
207688_s_at	INF	8.4138	9.3062	8.7039	8.3875	8.6265	8.6377	8.4576	9.1906	9.4727	9.15	9.244	8.2735	8.8962
207730_x_at	INF	8.5257	8.9059	8.8779	8.1887	8.4422	8.5094	8.4711	9.2272	8.4981	7.768	8.5728	8.7776	9.0103
207731_at	INF	6.026	6.0058	6.0627	6.0359	6.2189	5.939	6.1124	5.802	5.6419	6.0271	5.6115	6.0871	5.7553
207737_at	INF	6.0669	6.0851	6.1691	6.0915	5.9977	6.1102	6.335	5.8562	5.8224	6.0108	5.9752	6.2523	5.9651
207743_at	INF	7.0157	6.5294	6.8595	6.9999	7.0782	6.6892	6.8154	6.3778	6.4336	6.7328	6.4342	6.6982	6.5582
207744_at	INF	6.1168	6.1688	6.2575	6.1352	6.2499	6.1714	6.3244	5.8708	5.8239	6.2287	5.9302	6.3778	6.0935
207748_at	INF	6.3133	6.2365	6.183	6.184	6.4558	6.2336	6.2886	6.0211	5.9348	6.2114	6.0459	6.2873	6.0027
207750_at	INF	5.8953	5.8388	5.8528	5.7881	5.8334	5.7875	6.0321	5.557	5.5305	5.8662	5.5118	6.0349	5.6968
207751_at	INF	5.7497	5.5911	5.7736	5.777	5.7426	5.6307	5.8416	5.3874	5.2378	5.6735	5.5075	5.8259	5.524
207755_at	INF	5.3195	5.3635	5.5341	5.3415	5.7297	5.4705	5.6119	5.1277	5.1033	5.541	5.1195	5.7222	5.2305
207756_at	INF	6.6391	6.7482	6.7064	6.5517	6.5187	6.5384	6.7329	6.5505	6.5758	6.5151	6.598	6.8781	6.3952
207758_at	INF	5.8113	6.0179	5.8158	5.5637	5.9117	5.8026	5.9852	5.8286	5.6816	5.8009	5.9278	6.1179	5.7344
207779_at	INF	6.2563	6.3003	6.5628	6.4009	6.3824	6.2918	6.4351	6.1495	5.8924	6.3563	6.0424	6.5137	6.181
207875_at	INF	6.2099	6.2271	6.3255	6.2849	6.3382	6.265	6.497	5.9633	5.9591	6.3088	6.0618	6.4529	6.1662
207879_at	INF	6.0713	5.944	5.9884	5.9886	5.924	5.9488	6.1518	5.7465	5.6383	6.0184	5.616	6.2819	5.8097
207881_at	INF	5.6912	5.6338	5.7791	5.6756	5.7015	5.6759	5.8915	5.3956	5.4458	5.6567	5.383	5.905	5.5944
207882_at	INF	6.716	6.4119	6.6375	6.6588	6.9207	6.5086	6.6978	6.3603	6.4153	6.4614	6.5769	6.4687	6.4038
207888_at	INF	6.6479	6.6234	6.8138	6.672	6.8678	6.729	6.8683	6.302	6.3778	6.6625	6.4197	7.0295	6.5919
207916_at	INF	5.8842	5.8358	5.9216	5.8884	6.1136	5.9065	6.072	5.6521	5.5411	5.9216	5.7614	6.0371	5.7777
207917_at	INF	6.5608	6.3164	6.3714	6.3522	6.3011	6.2325	6.4717	5.9229	5.9138	6.2741	5.9089	6.3792	5.9485
207953_at	INF	6.8915	6.8083	7.0054	6.5898	6.901	6.804	6.7723	6.7038	6.3719	6.4509	6.4192	6.7629	6.6834
207960_at	INF	5.7356	5.583	5.7629	5.7215	6.2731	5.657	5.6642	5.3174	5.1056	5.6412	5.3256	5.6465	5.4849
207985_at	INF	6.1902	5.9225	6.1444	6.1558	6.4433	6.0827	6.1145	5.7577	5.7881	6.0431	5.7138	6.1259	5.8386
208007_at	INF	6.4473	6.0999	6.2981	6.314	6.6981	6.35	6.2953	5.7836	5.6093	6.1012	5.6656	6.3949	5.9493
208014_x_at	INF	6.5014	6.2585	6.3746	6.4565	6.5224	6.1837	6.7407	6.1031	5.9565	6.5148	6.378	6.248	6.1591
208039_at	INF	5.7247	5.653	5.6984	5.646	6.0277	5.7177	5.8225	5.3076	5.4218	5.6376	5.4066	5.5878	5.3099
208043_at	INF	6.252	6.0895	6.3138	6.1499	6.3523	6.321	6.3683	5.8787	5.8581	6.1968	5.8499	6.278	6.0261
208045_at	INF	5.6123	5.38	5.5372	5.5459	5.629	5.4162	5.6816	5.1695	5.1574	5.4201	5.2166	5.5468	5.304
208061_at	INF	5.2565	5.358	5.4119	5.2633	5.2196	5.2606	5.5931	5.1742	5.0572	5.3521	5.1323	5.4472	5.066
208082_x_at	INF	7.0698	7.5585	7.5156	7.4928	7.6733	7.4513	7.5028	7.9453	7.7086	7.2638	7.7315	7.489	7.8447
208139_s_at	INF	5.7252	5.8906	5.9949	5.8538	6.237	5.8074	6.041	5.7144	5.5573	5.8896	5.7069	6.0438	5.7286
208144_s_at	INF	5.9709	6.1497	6.2893	6.1415	6.3015	6.0845	6.2066	5.9268	5.717	6.0786	5.7878	6.1026	5.9372
208145_at	INF	6.1563	6.0505	5.9293	6.0512	6.108	5.8649	6.2899	5.8636	5.625	5.9941	5.8534	5.9551	5.7815
208154_at	INF	6.8977	7.0662	7.1144	6.8372	6.7287	6.775	7.0328	6.945	6.6632	6.7313	6.576	6.7771	6.6232
208160_at	INF	6.7263	6.3239	6.3388	6.2176	6.7663	6.2611	6.5462	5.927	6.0058	6.3235	6.1707	6.278	5.9901
208162_s_at	INF	6.1092	5.95	6.1377	5.9464	6.2434	5.8769	6.1866	5.737	5.6754	6.0097	5.8439	6.0603	5.7445
208185_x_at	INF	7.4378	7.4372	7.4763	7.4241	7.8289	7.3162	7.5993	7.2429	7.0131	7.2654	7.354	7.2748	7.1921
208187_s_at	INF	7.5176	7.1905	7.5574	7.6042	7.9485	7.421	7.5845	6.8997	6.8288	7.1299	6.8646	7.2673	7.1992
208192_at	INF	6.1719	6.1642	6.3076	6.1451	6.2444	6.1833	6.3459	5.8998	5.8878	6.2281	5.9574	6.4426	6.0694
208207_at	INF	6.1522	6.195	6.2107	6.2133	6.5248	6.2988	6.3613	5.9303	5.905	6.094	5.9675	6.3088	6.1797
208232_x_at	INF	6.4712	5.6663	5.6942	5.7436	5.84	5.9738	6.4198	5.559	5.7887	5.8565	5.7461	5.8538	5.657
208238_x_at	INF	8.1631	8.1152	8.0684	8.0837	8.2398	7.927	7.9129	8.1207	7.8308	7.3517	8.1539	7.9047	8.1234
208246_x_at	INF	7.319	8.3182	7.8859	7.3278	7.3629	7.9588	7.7031	8.7652	7.972	7.3233	8.1653	7.9056	7.9945
208254_at	INF	6.1951	6.389	6.4442	6.3732	6.5198	6.3169	6.4134	6.1139	6.098	6.2894	6.2537	6.385	6.1641
208276_at	INF	6.2671	6.0792	6.2178	6.1063	6.3774	5.9888	6.1456	5.9206	5.7692	6.13	5.7823	6.288	5.8452
208278_s_at	INF	6.1858	5.9316	5.7546	5.7514	5.6258	5.7201	6.1327	5.8264	5.9027	5.8929	5.8642	5.9896	5.8399
208301_at	INF	6.6805	6.4988	6.5004	6.6491	6.6499	6.5294	6.5191	6.4212	6.2737	6.3667	6.2907	6.5731	6.3792
208324_at	INF	6.5075	6.4201	6.6386	6.5982	6.7768	6.552	6.6654	6.205	6.2124	6.4069	6.3229	6.6535	6.3596
208340_at	INF	6.2582	6.1763	6.287	6.2985	6.2853	6.2309	6.4318	5.856	5.863	6.2354	5.918	6.4557	6.05
208347_at	INF	5.8726	5.804	5.7794	5.7161	6.0235	5.7049	5.6758	5.6108	5.7296	5.6787	5.7881	5.696	5.4908
208360_s_at	INF	5.0812	5.0329	5.2423	5.0594	5.5609	5.0372	5.3436	4.8882	4.8402	5.3238	5.0505	5.1359	4.8833
208421_at	INF	6.2455	6.1399	6.2716	6.1466	6.4585	6.2417	6.3579	5.8847	5.859	6.1983	5.9806	6.3508	6.0212
208655_at	INF	7.4726	8.3092	8.2354	7.8251	7.5475	8.2639	8.6722	8.5089	8.7554	8.4967	8.6119	8.2959	8.3491
208849_at	INF	6.3478	6.4444	6.4521	6.4058	6.584	6.3607	6.5364	6.1839	6.1848	6.4916	6.279	6.4827	6.3352
209353_s_at	INF	6.274	5.9659	6.3233	6.3984	6.7861	6.3712	6.5727	5.8366	5.9537	6.7609	6.0866	6.5091	5.8586
209483_s_at	INF	6.7002	6.7291	6.7061	6.7715	6.8825	6.7679	6.9572	6.4313	6.5243	6.8461	6.6595	6.8456	6.6148
209535_s_at	INF	5.0531	5.4615	4.9427	5.5572	6.2539	5.2309	5.0666	4.6432	5.553	5.6248	5.0101	5.3085	4.9953
209697_at	INF	6.8113	6.6644	6.7499	6.615	6.7675	6.4691	6.8825	6.3074	6.7244	6.6103	6.5779	6.8437	6.4856
209766_at	INF	6.2278	5.9873	6.0709	6.1129	6.008	6.0348	6.0316	5.7993	5.3082	5.8436	5.6253	6.1564	5.5539
209802_at	INF	6.8789	6.5777	6.4581	6.5462	6.4983	6.5423	6.8703	6.4091	6.3764	6.6454	6.5262	6.6712	6.5846
210000_s_at	INF	6.2479	6.0909	6.2693	6.2667	6.3488	6.1577	6.4421	5.8895	5.8426	6.2047	5.9001	6.4843	6.0339
210030_at	INF	6.8638	6.5141	6.5617	6.5473	6.6756	6.5972	6.8705	6.3487	6.5738	6.4732	6.4769	6.5316	6.5326
210098_s_at	INF	8.0383	8.1297	8.1034	8.1541	7.7833	7.8081	7.9581	7.8223	8.0608	8.1715	8.3687	8.0909	7.789
210161_at	INF	7.1546	6.7277	6.8174	6.8421	7.1123	6.8023	7.0245	6.6026	6.4266	6.6936	6.6363	6.826	6.7457
210230_at	INF	8.8748	9.2822	9.6826	8.7966	9.1787	8.4909	8.9386	9.0035	9.0795	7.9892	8.4628	8.3132	9.3134
210491_at	INF	5.9323	5.9206	5.718	5.6703	5.7993	5.7378	5.9354	5.5808	5.5489	5.8204	5.6643	5.9809	5.674
210500_at	INF	5.8154	5.7516	5.8545	5.6793	5.8809	5.8259	5.8389	5.5994	5.5565	5.7726	5.5931	5.9502	5.7333
210524_x_at	INF	11.7004	10.8345	10.4033	10.324	10.9755	10.7722	10.1459	10.0284	8.7311	9.1278	8.8928	10.9131	9.7278
210596_at	INF	8.0444	9.283	9.147	9.5079	9.2158	8.5646	8.7493	9.1397	9.053	9.2878	9.3474	8.9459	8.6036
210598_at	INF	6.4302	6.7382	6.7582	6.1775	6.1738	6.2362	6.3772	6.7677	6.3261	6.1983	6.2767	6.1407	6.0316
210679_x_at	INF	7.9586	8.1971	8.2209	7.7997	8.1004	7.9322	7.5952	8.2813	7.7968	7.2551	7.6582	7.9436	7.9506
210698_at	INF	5.925	5.8797	6.0106	5.8566	5.8658	5.8658	6.0577	5.6916	5.5396	5.9173	5.6095	6.1182	5.7992
210699_at	INF	6.8524	6.9353	7.0575	7.021	6.9303	6.9574	7.1928	6.6734	6.778	7.0277	7.0751	7.1712	6.9187
210703_at	INF	6.0852	6.1025	6.182	6.1419	6.1253	6.1184	6.3592	5.8402	5.8048	6.2386	5.9252	6.4044	6.0837
210709_at	INF	5.6151	5.6017	5.6239	5.5469	5.6085	5.5843	5.6576	5.4423	5.2466	5.591	5.3284	5.8285	5.4657
210717_at	INF	6.9558	6.5751	7.1669	6.7664	6.4473	6.7569	7.394	6.6112	6.9078	7.4732	6.6494	7.2053	6.9347
210723_x_at	INF	6.8016	6.7211	6.6016	6.6995	6.8353	6.7526	6.7879	6.4128	6.5063	6.6728	6.4838	6.6964	6.6811
210748_at	INF	7.0447	6.8702	6.7837	6.8173	7.0004	6.8188	7.1329	6.6294	6.748	6.986	6.7701	7.013	6.8299
210824_at	INF	6.5411	6.4864	6.743	6.6007	6.925	6.5655	6.693	6.3295	6.4048	6.7452	6.4792	6.5793	6.369
210848_at	INF	6.4733	6.2088	6.1919	6.2721	6.4809	6.1536	6.2429	6.0025	5.9073	6.1373	5.8156	6.2094	5.9986
210893_at	INF	5.9113	5.9066	6.0548	5.9648	5.9282	5.8647	6.1276	5.6576	5.6491	5.9812	5.6408	6.0982	5.8005
210914_at	INF	5.8886	5.8342	5.8126	5.7987	5.9042	5.8719	6.0395	5.5906	5.5869	5.9013	5.7059	5.9918	5.7161
210918_at	INF	5.8265	5.8368	6.0181	5.9021	6.1493	5.8524	5.9743	5.5732	5.5297	5.9129	5.5718	6.0296	5.5329
210919_at	INF	5.766	5.773	5.8626	5.7378	5.7501	5.7533	5.9262	5.5286	5.4417	5.7836	5.5764	6.0225	5.6403
210920_x_at	INF	6.5597	6.4135	6.5349	6.6123	6.8051	6.3616	6.5584	6.2706	6.0441	6.3547	6.1653	6.7036	6.2892
210921_at	INF	6.5415	6.3181	6.4243	6.3518	6.4803	6.2327	6.5898	6.0488	6.1673	6.4613	6.1432	6.5929	6.2279
210922_at	INF	5.5201	5.5096	5.4345	5.371	5.6953	5.3782	5.7483	5.2176	5.2632	5.4002	5.2817	5.4128	5.1668
211106_at	INF	5.6035	5.4314	5.3888	5.6377	5.4165	5.5547	5.4636	5.2432	5.2024	5.7946	5.3166	6.0023	5.1542
211146_at	INF	6.5656	6.331	6.3816	6.4375	6.6048	6.4131	6.5941	6.0068	5.9735	6.3113	5.9641	6.5649	6.1289
211157_at	INF	6.2255	6.257	6.2552	6.2634	6.625	6.2824	6.3754	6.0384	6.0169	6.2526	5.9258	6.3106	5.8756
211187_at	INF	6.0431	6.1242	6.2154	6.1778	6.1146	6.1149	6.2838	5.8578	5.7525	6.1731	5.8829	6.3363	5.9931
211218_at	INF	5.3679	5.6138	5.7438	5.5596	5.723	5.6905	5.8004	5.4038	5.45	5.7708	5.4678	5.7865	5.541
211369_at	INF	6.3901	6.2337	6.2133	6.2231	6.3424	6.2173	6.3619	6.0336	5.8458	6.2371	5.9923	6.3018	6.0026
211374_x_at	INF	7.4775	7.3832	7.4187	7.3179	7.5201	7.2855	7.4469	7.1964	7.1428	7.2515	7.0564	7.4773	7.1947
211388_s_at	INF	6.5118	6.3758	6.3133	6.5011	6.8251	6.5411	6.4637	6.0878	6.0201	6.3421	6.2565	6.4672	6.3626
211411_at	INF	6.1807	6.1685	6.0866	6.1127	6.0793	6.0049	6.2533	5.9675	5.8523	6.1162	5.854	6.1682	5.7751
211435_at	INF	6.6367	6.4917	6.4397	6.3445	6.392	6.4204	6.5322	6.0812	6.0976	6.1264	6.0812	6.4042	6.1259
211437_at	INF	5.9267	5.9211	5.9565	5.9045	5.8779	5.88	6.0688	5.6639	5.6086	5.935	5.6667	6.1354	5.8281
211444_at	INF	7.0836	6.7745	6.6901	6.8748	7.2907	6.6889	6.9177	6.5783	6.5868	7.0372	6.6206	6.6187	6.5288
211455_at	INF	6.7533	6.4166	6.3118	6.4406	6.8263	6.4194	6.4641	5.9963	6.0437	6.3904	6.132	6.2794	6.1854
211459_at	INF	5.8662	5.9376	5.8256	5.8633	5.8222	6.0495	5.9487	5.6889	5.4856	5.9045	5.5731	6.1555	5.8225
211567_at	INF	5.9223	5.9097	6.115	5.983	6.1452	5.9284	6.1368	5.5713	5.7135	5.9728	5.6657	6.1542	5.77
211606_at	INF	5.5121	5.3715	5.6131	5.5356	5.7801	5.5547	5.6622	5.18	5.1213	5.5717	5.1404	5.6857	5.4368
211614_at	INF	4.8084	4.8765	5.0475	4.8989	5.1716	4.8296	4.9565	4.4645	4.3849	4.8865	4.5122	4.7754	4.5496
211633_x_at	INF	4.0682	4	4	4	5.336	4.0215	4	4	4	4	4	4	4
211645_x_at	INF	4	4	4	4	4	4	4	4	4	4	4	4	4
211667_x_at	INF	6.6643	6.4916	6.6598	6.6678	6.9026	6.6444	6.712	6.2208	6.2029	6.5533	6.1792	6.6801	6.2582
211691_x_at	INF	7.556	6.9662	7.0242	7.1426	7.2424	7.0297	7.2312	6.8644	6.9166	7.0321	6.7579	6.9657	6.8997
211781_x_at	INF	6.2887	5.9657	6.1495	6.087	5.8554	5.8234	5.7971	5.92	6.0577	5.4057	6.0055	5.5954	6.1315
211869_at	INF	7.0828	6.6845	6.7618	6.9455	6.9361	6.7837	6.9135	6.464	6.1618	6.6003	6.2419	6.9191	6.5707
211910_at	INF	5.9106	5.8141	5.9701	5.8645	6.5038	6.0492	6.0754	5.5697	5.5522	5.8141	5.58	6.0621	5.6378
211973_at	INF	7.6624	7.5425	7.5979	7.801	8.6927	7.6472	8.2691	7.4412	8.2096	7.5644	7.6528	7.7479	8.1239
211976_at	INF	7.9732	7.5763	7.7924	7.6434	8.1527	8.2207	8.1179	8.1375	8.3333	7.4601	7.9058	7.7736	8.4043
212029_s_at	INF	6.7873	6.287	6.3091	6.2882	6.4039	6.3665	6.6623	6.3338	6.3838	6.4718	6.4768	6.6055	6.3109
212444_at	INF	7.5972	7.3924	6.6569	8.6194	7.9973	7.7321	8.181	7.1621	6.7606	7.1117	6.9595	7.3762	7.5122
212477_at	INF	6.558	6.5792	6.7085	6.5777	6.6654	6.5225	6.6907	6.2921	6.3443	6.5754	6.4323	6.7423	6.5309
212498_at	INF	10.059	9.4882	9.5211	9.6069	9.417	9.8179	9.3829	9.1027	8.6398	9.5596	8.8604	9.6253	9.3162
212528_at	INF	9.2644	8.7028	8.9042	8.7463	9.0481	8.9894	9.0457	8.4979	8.4675	8.4875	8.7515	8.6292	8.9855
212605_s_at	INF	8.1341	7.7579	8.0195	7.7972	8.2552	8.4088	7.7526	8.5161	8.0957	7.5312	7.5755	7.8575	8.6733
212608_s_at	INF	10.0623	9.6269	10.251	10.0539	10.2876	10.3505	9.9927	10.2302	9.8454	9.5279	10.0643	9.6398	10.0679
212867_at	INF	8.9045	8.5386	9.0309	9.5958	9.4128	9.6432	8.714	8.8035	9.2836	8.8305	8.5754	8.7802	9.3678
212952_at	INF	8.766	9.5028	9.6736	10.5663	11.0427	9.6266	10.241	9.6856	9.6114	10.4879	10.7071	9.3884	8.8659
213048_s_at	INF	10.8455	11.2091	11.0984	12.3028	12.0993	11.1521	11.4644	11.329	11.2312	11.9147	11.7788	11.3834	11.1794
213114_at	INF	6.9182	6.9571	6.8875	7.0489	7.1878	6.9284	7.1633	6.694	6.9007	7.0906	7.2201	7.3135	6.7901
213156_at	INF	4.2256	4	4	4	4	4	4	4	4	4	4	4	4
213158_at	INF	4	4	4	4	4	4	4	4	4	4	4	4	4
213294_at	INF	7.7615	7.6318	8.8018	7.8475	8.0404	8.4972	7.8749	8.4463	8.1184	8.4849	8.6879	8.8448	8.4416
213337_s_at	INF	7.3566	7.0313	7.1019	7.0876	7.503	7.0043	7.3985	6.7767	6.7651	6.9839	6.7458	7.0871	6.7703
213393_at	INF	5.6119	5.8603	5.8996	5.6075	5.7742	5.7911	5.8014	5.553	5.7109	5.8701	5.5153	5.9086	5.8298
213401_s_at	INF	7.2286	7.2283	6.9843	7.103	6.9904	6.8625	7.1334	6.9815	7.0165	7.0113	6.9852	7.3524	6.9081
213403_at	INF	4.5757	4.4962	4.6018	4.4774	4.492	4.4679	4.7319	4.2302	4.3561	4.6767	4.4196	4.7091	4.3861
213411_at	INF	6.8225	6.4458	6.5407	6.7361	6.6354	6.3866	6.8625	6.6659	6.6954	6.9903	7.283	6.9478	6.7339
213429_at	INF	5.8517	6.4036	7.1763	5.9963	6.8861	7.6896	6.6557	6.2782	5.9269	6.0722	6.3187	6.13	7.1234
213448_at	INF	8.8094	8.6265	8.6867	8.8216	8.9274	8.4976	8.9792	8.5339	8.7521	8.9489	8.2828	8.597	8.7963
213484_at	INF	6.6208	6.2587	6.4809	6.9221	7.2219	5.7528	6.6708	6.1625	6.2183	6.9114	6.2583	6.0955	6.2154
213495_s_at	INF	6.8474	6.6235	6.7205	6.7118	6.7125	6.7522	6.8943	6.3605	6.4496	6.6206	6.5132	6.8428	6.5566
213500_at	INF	7.8633	6.9956	6.9985	6.916	6.9577	7.1119	7.0442	6.6478	6.9013	6.6215	6.7219	6.6237	6.642
213525_at	INF	6.1879	6.1124	6.0074	5.9986	6.2029	6.0405	6.3907	5.7707	6.0205	6.0292	5.9171	6.2371	5.8594
213567_at	INF	5.4212	5.4217	5.4609	5.9315	5.0963	5.8624	5.2738	5.4689	5.536	5.6953	5.4302	5.272	5.6306
213569_at	INF	5.7053	5.354	5.645	5.6035	5.4836	5.3051	5.6209	5.4509	5.4836	5.4447	5.4293	5.4857	5.4
213573_at	INF	9.6007	9.2812	9.2017	9.1094	9.1676	9.4276	9.3164	8.8314	8.6061	9.263	8.8313	8.9256	7.9791
213574_s_at	INF	10.4052	10.1932	10.2303	10.1611	10.1552	10.4417	10.3293	10.0215	10.2879	10.1194	10.2969	10.2852	9.4843
213580_at	INF	5.8538	5.6591	5.8076	5.8248	5.7678	5.7987	5.8836	5.5085	5.5005	5.7142	5.495	5.951	5.6409
213598_at	INF	6.9156	6.5575	7.0766	7.258	6.7919	7.0301	7.0758	7.0875	6.8325	6.8032	7.0008	6.6619	6.8703
213602_s_at	INF	6.6739	6.3547	6.5088	6.6066	6.7688	6.5116	6.6633	6.165	6.0701	6.2482	6.1604	6.3826	6.1364
213605_s_at	INF	5.8364	6.333	6.7425	6.0111	5.4655	5.9289	6.4225	6.2997	6.2122	5.1795	6.1293	6.0306	6.5532
213613_s_at	INF	7.7044	7.1358	7.3661	7.3449	7.7043	7.3393	7.5592	6.9263	6.9663	7.1965	7.1023	7.4627	7.0897
213642_at	INF	8.0983	8.7807	8.2846	7.7613	7.1323	7.6085	8.0481	9.1562	9.7372	8.8044	9.4715	6.9844	8.4532
213657_s_at	INF	4.2208	4.3513	4.4279	4	5.5834	4.0421	4.1971	4.1263	4.1871	4.7449	4.1189	4.0588	4
213658_at	INF	4.359	4.5463	4.5262	4.1034	5.4602	4.146	4.4793	4	4.1597	4.7378	4	4	4
213675_at	INF	8.3036	7.895	7.7324	7.5611	8.1658	8.2171	8.0194	7.7772	8.191	8.2841	7.6598	8.2043	7.9061
213685_at	INF	6.19	5.8001	5.932	6.2441	6.0838	5.7259	5.5851	5.5768	6.0647	5.4229	5.7525	5.5474	6.0849
213686_at	INF	8.7259	7.6189	7.5643	8.1402	7.673	8.1919	7.5399	7.6379	7.0186	7.7915	7.2391	7.7852	7.6151
213690_s_at	INF	7.1704	6.557	6.83	6.8223	6.7223	6.5407	7.1289	6.5547	6.9955	6.7129	6.8207	6.6833	6.66
213691_at	INF	7.0285	6.6308	6.5593	6.5796	6.765	6.583	6.7871	6.5241	6.2287	6.2742	6.6329	6.6003	6.5425
213700_s_at	INF	7.5099	8.4752	7.9607	7.4347	7.5712	7.6671	7.5687	8.1399	7.4506	8.0518	7.8284	7.3781	7.7899
213705_at	INF	9.8693	10.5569	10.3515	10.4747	10.6196	10.1264	10.4161	10.1592	10.3351	10.6331	10.9435	9.9928	10.0469
213731_s_at	INF	6.3309	5.9458	5.961	6.0632	6.2391	6.0703	6.4429	5.7152	5.908	5.9243	6.0444	6.0319	5.9162
213732_at	INF	6.3237	6.1353	6.2272	6.3115	6.5119	6.1011	6.3442	5.8504	5.6958	6.1014	6.0298	6.2212	5.9269
213739_at	INF	5.0332	5.5189	5.3614	5.2472	5.3524	5.1382	5.5187	5.2633	5.1381	5.3308	5.2303	4.9983	5.0927
213747_at	INF	8.3912	8.1058	7.8474	8.1273	8.647	7.7196	8.2062	7.2081	8.0885	8.3493	7.9372	7.6339	7.8654
213755_s_at	INF	6.702	6.1838	6.2066	6.273	6.2706	6.127	6.2307	5.946	5.9226	6.0335	6.2401	6.3002	6.1555
213759_at	INF	7.0876	6.6188	6.9068	7.0133	7.1441	6.894	6.8613	6.4283	6.3664	6.6959	6.3582	6.8198	6.5455
213774_s_at	INF	7.1544	6.6724	6.6566	6.9704	7.1071	6.8596	6.8385	6.3798	6.1948	6.7505	6.4077	6.8587	6.4066
213777_s_at	INF	6.8617	6.8444	7.0216	6.9581	7.1644	6.9847	7.075	6.5684	6.5984	6.8029	6.6001	7.0885	6.8427
213802_at	INF	7.7462	8.059	7.3287	8.1746	8.038	8.3416	8.115	7.6923	7.0345	7.9583	7.4314	7.4101	7.2425
213808_at	INF	5.9963	5.9232	5.6198	6.3552	5.8487	5.659	5.8566	6.1765	5.4117	6.6975	6.3492	6.2244	6.501
213809_x_at	INF	7.4917	7.0187	6.961	7.3532	7.4309	7.1597	7.5298	6.6515	6.8545	7.0397	6.88	7.036	6.8921
213813_x_at	INF	8.5887	9.2272	8.4763	8.5423	8.537	7.8926	8.6906	9.5111	9.1444	9.0618	9.322	7.8893	8.2674
213818_x_at	INF	6.4575	6.071	6.2598	6.2239	6.3303	6.1688	6.5024	5.8824	6.3198	6.2784	6.3225	6.3891	6.0399
213841_at	INF	7.7442	7.227	7.0944	7.299	7.3228	7.2025	7.9935	6.6328	6.5496	6.7743	6.8328	7.2334	6.9533
213873_at	INF	6.4535	6.4997	6.5012	6.5065	6.8506	6.4952	6.6242	6.2021	6.0381	6.3979	6.105	6.3543	6.2214
213879_at	INF	7.7535	8.4939	8.2487	8.1554	8.1837	8.0556	8.3557	8.3764	8.3717	8.3568	8.7003	7.7012	8.0037
213889_at	INF	9.0685	8.101	8.041	8.6257	8.5281	8.4619	8.0631	7.5256	7.0884	7.4947	7.4778	8.0226	7.4791
213904_at	INF	8.0476	7.8125	7.3643	7.775	7.7848	7.4517	7.9227	7.1976	7.7115	7.5622	7.3	7.8783	7.9831
213945_s_at	INF	6.0682	6.283	6.1029	6.1002	6.044	5.9692	6.1921	6.2443	6.049	6.3838	6.1719	5.9293	6.0294
213950_s_at	INF	6.1123	6.0359	6.1445	6.1552	6.2878	6.0292	6.109	5.8357	5.7146	6.0561	5.8608	6.1944	5.7312
213961_s_at	INF	6.5526	6.2437	6.4655	6.3974	6.6434	6.3512	6.5541	5.9951	6.1823	6.2666	6.0459	6.5616	6.2916
213964_x_at	INF	8.1798	8.2174	8.2346	8.6161	8.4313	8.4518	8.3911	7.8253	7.8803	8.4326	8.0359	8.6618	8.154
213968_at	INF	6.5814	6.4642	6.5412	6.5511	6.8645	6.4531	6.6607	6.1841	6.1802	6.4111	6.2049	6.6448	6.3452
213972_at	INF	7.2208	6.875	6.9838	7.1372	7.1506	6.7874	7.1812	6.588	6.7111	6.9175	6.7658	7.0782	6.6825
213979_s_at	INF	9.679	11.3818	11.3999	11.5941	12.0518	10.77	12.6662	11.0699	12.2227	12.2009	13.0134	11.613	12.1479
214001_x_at	INF	5.9103	7.1464	6.2274	5.8613	5.7027	6.0695	6.3808	7.587	7.0746	7.0766	7.6773	5.8043	6.3258
214019_at	INF	5.4129	5.639	5.504	5.4604	5.7856	5.2411	5.7601	5.5291	5.626	5.5053	5.5974	5.3642	5.4115
214026_s_at	INF	6.0745	6.1063	6.1352	6.1341	6.2668	6.1478	6.3308	5.7749	5.5877	5.9886	5.852	6.1772	5.8976
214050_at	INF	7.3686	7.0531	7.3396	7.4736	7.4917	7.1052	7.2883	6.8275	6.7871	7.3067	7.0486	7.3491	6.9125
214056_at	INF	5.5149	6.1133	6.0555	5.3758	5.5034	5.4514	5.6951	5.9228	6.4693	5.9639	6.3407	5.8455	6.0214
214057_at	INF	5.9893	6.6964	6.3952	6.3086	6.2559	6.2361	6.4948	6.4541	6.7793	6.6442	6.6816	6.0944	6.4977
214078_at	INF	6.9365	6.4072	6.159	6.3913	6.1821	6.6249	6.7053	5.9362	5.65	6.248	5.771	6.7724	6.4058
214105_at	INF	6.8312	6.3729	6.2415	6.4022	6.3355	6.2275	6.7064	6.2117	6.2756	6.4015	6.4094	6.4421	6.3111
214110_s_at	INF	8.5046	7.6552	7.6403	8.5971	9.0873	8.8893	8.2029	7.7787	8.3893	8.0899	8.1719	7.7456	8.6713
214116_at	INF	4.0912	4	4	4.1062	4.1137	4	4.371	4	4	4	4	4	4
214126_at	INF	5.8739	6.8335	6.2958	5.8916	5.8655	5.6256	6.0956	6.2057	6.3339	6.4973	5.7654	6.2093	5.9916
214148_at	INF	7.2216	6.748	6.6649	6.9301	7.095	6.5933	6.9791	6.4272	6.3497	6.6619	6.3945	6.5522	6.3351
214160_at	INF	6.431	6.3522	6.5314	6.3725	6.5112	6.3309	6.4869	6.1101	6.1682	6.3604	6.2746	6.5104	6.358
214169_at	INF	6.939	6.7423	6.4669	7.1874	7.169	7.1723	6.7237	5.9945	6.2584	6.7365	5.9538	6.8054	6.1855
214182_at	INF	10.466	11.5321	11.2765	11.2749	11.5281	11.1843	11.0722	10.9148	10.6758	11.3143	11.3576	11.0274	10.718
214202_at	INF	7.1794	6.7551	6.8662	6.9712	7.2243	7.2598	7.1906	6.7095	6.7992	6.9957	6.8325	6.7897	6.9425
214223_at	INF	7.2291	6.4284	6.3798	6.6552	6.7115	6.6593	7.1062	6.5816	6.3011	6.6964	6.8223	6.6966	6.5191
214227_at	INF	6.0303	5.7679	5.8941	6.2743	6.2626	5.9259	6.0201	5.4532	5.6036	5.9706	5.6278	5.9704	5.8007
214232_at	INF	8.0341	7.7488	7.7071	7.9233	8.2723	7.8851	7.7389	7.3645	7.4351	7.6368	7.4085	7.4718	7.4984
214238_at	INF	7.5728	7.5237	6.9989	7.2319	7.5335	7.6017	7.2672	7.4973	6.6456	7.1347	7.5646	7.4424	7.2148
214282_at	INF	6.237	5.897	7.0103	6.7408	6.4207	6.3123	6.7334	6.0107	6.5924	6.4359	6.3695	6.7974	6.5025
214309_s_at	INF	6.8036	6.5413	6.9674	6.9927	7.3929	6.8359	6.7488	6.0969	6.221	6.6712	6.3323	6.863	6.4481
214316_x_at	INF	7.7336	7.6605	7.6215	7.887	7.6506	7.7126	7.8823	7.9391	7.0135	7.8799	8.2208	8.272	7.4332
214345_at	INF	6.5818	6.2578	6.3524	6.4461	6.5378	6.3424	6.6909	5.9157	6.0008	6.4474	6.1517	6.4086	6.0806
214349_at	INF	6.6375	6.7919	6.6026	6.6989	7.9188	6.857	6.6751	6.6756	6.7247	6.6557	6.7922	6.7104	7.1018
214353_at	INF	7.1066	6.8513	7.1587	6.6695	7.1414	6.698	6.9208	6.7831	6.8744	6.7261	6.7546	6.8267	6.8716
214373_at	INF	7.4122	6.6506	6.4898	6.1005	5.8845	6.6853	6.5476	6.1486	5.8654	6.2003	5.7818	6.4199	6.0872
214376_at	INF	7.4234	7.2659	6.9652	7.1641	7.3049	7.0121	7.2988	6.7833	6.6617	7.0541	6.8492	7.0665	6.8125
214386_at	INF	6.4922	6.1948	6.1141	6.235	6.4211	6.2797	6.6417	5.9194	6.1007	6.3214	6.1167	6.311	6.0951
214388_at	INF	5.8443	6.0218	5.8222	5.6468	5.8445	5.6537	5.7874	5.7249	5.7643	6.0366	5.8918	5.9602	5.5649
214405_at	INF	5.9932	6.0504	6.1049	5.9083	5.9915	6.1057	5.981	5.8215	6.1384	5.9473	6.0423	6.187	5.8193
214416_at	INF	6.305	6.204	6.4651	6.4405	6.424	6.3338	6.3611	5.888	5.8521	6.2958	5.9733	6.3802	6.0457
214634_at	INF	6.6686	6.2306	6.4562	6.6392	6.7287	6.3537	6.6809	6.0861	6.2579	6.3535	5.9565	6.2782	6.2327
214645_at	INF	5.8558	5.8602	5.8907	5.9188	5.9839	5.8287	6.0941	5.6863	5.4869	5.9907	5.6239	5.9854	5.7026
214731_at	INF	6.4289	6.6222	6.4235	6.6282	6.0359	6.4837	6.1148	6.2998	5.9968	5.9211	5.8658	6.4027	6.181
214768_x_at	INF	4	4	4	4	4.8571	4	4	4	4	4	4	4	4
214781_at	INF	5.9626	5.6983	6.0671	6.1782	5.8269	5.9199	6.0931	5.6615	5.9034	5.6813	5.6285	6.161	5.8273
214801_at	INF	7.6945	7.779	7.3837	8.1018	7.0642	7.9596	7.8811	8.0833	8.151	7.9315	8.306	7.566	8.2016
214807_at	INF	4.4374	5.9351	5.2098	4.8955	4.9923	5.4651	5.5534	5.9922	5.6957	5.6116	5.7211	5.2765	5.7949
214808_at	INF	7.4843	7.2558	7.751	7.0799	7.0844	7.1957	7.0742	7.4179	6.9518	6.905	6.6001	7.56	7.7024
214809_at	INF	6.2318	5.9969	6.1381	5.7892	6.1112	5.9782	6.062	5.9	5.6853	5.9469	5.6959	6.0132	5.8652
214824_at	INF	5.4615	5.3627	5.4085	5.5307	5.7066	5.3742	5.5382	5.1055	4.9221	5.4632	5.2697	5.451	4.9657
214837_at	INF	6.6268	5.9123	6.6159	6.9784	6.988	6.5195	6.8044	5.7044	6.2664	6.3086	6.4914	6.6267	6.5479
214842_s_at	INF	5.6586	5.2789	5.6407	5.8533	5.7352	5.5554	5.894	5.2539	5.1927	5.3955	5.3219	5.9775	5.4731
214848_at	INF	7.2008	7.3633	7.393	7.4217	7.3215	7.3407	7.098	7.0671	7.3733	7.0675	7.1853	7.239	7.4768
214854_at	INF	6.8452	6.5926	6.6531	6.8647	6.9147	6.7432	6.9434	6.3078	6.2644	6.731	6.4093	6.9364	6.4935
214857_at	INF	6.6342	6.6176	6.534	6.72	6.0889	6.6818	6.6542	6.8984	6.56	6.4354	6.6644	6.4372	6.3521
214862_x_at	INF	5.412	5.3038	5.3711	5.4106	5.2372	5.3188	5.3051	5.1028	4.869	5.1776	4.6975	5.287	4.9999
214867_at	INF	6.1382	5.8423	5.7424	5.7817	6.081	6.0001	5.9866	5.3009	5.3625	5.7238	5.5261	5.7168	5.4776
214896_at	INF	6.0876	5.7085	5.5492	5.4991	6.0934	5.6185	5.6919	5.4392	5.3286	5.6351	5.5269	5.6574	5.2699
214897_at	INF	6.053	5.9499	6.2116	5.9373	6.2512	6.0063	6.1281	5.7918	5.8453	6.1586	5.8178	6.2102	5.9303
214902_x_at	INF	8.671	8.9274	8.8892	8.6295	8.8292	8.9818	8.6311	8.9518	8.5509	8.1556	8.762	8.8714	9.0577
214912_at	INF	4	4.2583	4.7296	4.4661	4.3194	4.1564	4.5055	4	4.3133	4	4	4.0628	4.0575
214949_at	INF	8.4869	9.6441	9.2846	9.1084	8.657	8.997	9.2845	9.0573	9.453	8.9856	8.6932	8.87	9.1482
214950_at	INF	7.6085	7.6469	7.5899	7.6379	7.6277	7.7661	7.4527	7.3231	6.6764	7.0452	6.942	7.5613	7.2535
214964_at	INF	6.6202	6.9229	6.8661	6.5882	6.7875	6.7239	7.0424	6.6096	6.4596	6.2484	6.3544	6.9598	6.7879
214967_at	INF	7.3718	7.1297	6.6176	6.754	6.4149	7.1544	7.141	7.2147	6.4929	6.7397	7.1557	7.2705	6.8866
214977_at	INF	6.4321	5.8627	6.0234	6.3255	6.5238	6.0639	6.273	5.9454	5.7479	5.8061	5.8231	6.0519	5.8554
214989_x_at	INF	7.8952	7.6843	7.7426	7.6567	7.6891	7.8556	7.8081	7.8406	7.6515	7.3191	7.5519	7.7858	7.6861
214996_at	INF	4.5988	4.4602	4.7021	4.3585	4.6833	4.4403	4.6653	4.4332	4.2384	4.3616	4.2946	4.6215	4.136
215006_at	INF	4.5696	5.0978	5.2144	4.9461	5.3613	5.0029	4.6391	5.2562	5.9422	5.5442	4.794	4.8383	5.0346
215029_at	INF	8.1053	8.7525	8.9749	8.3985	7.8573	8.6989	9.1475	8.5571	8.7472	8.2719	8.2734	8.83	9.0613
215036_at	INF	6.3072	6.1854	6.0331	6.1096	6.5593	6.3084	6.3407	6.0198	5.9216	6.2854	6.115	6.2371	5.8786
215056_at	INF	6.22	6.0068	6.0395	6.1601	6.3153	5.8593	6.0316	5.7351	5.967	5.9821	5.7032	5.9207	5.8564
215059_at	INF	5.8884	6.1765	5.9225	5.6221	5.8296	6.1844	6.4139	6.0147	5.3196	5.913	5.5426	6.126	5.4601
215060_at	INF	5.9707	5.9208	5.9945	5.947	6.2454	5.9641	6.0478	5.6419	5.2884	5.7874	5.5827	6.0624	5.7
215062_at	INF	5.9544	6.1171	6.0556	5.9332	5.9659	5.392	5.9263	6.153	5.516	5.4606	6.1459	6.0144	6.0911
215077_at	INF	4.4321	4.4449	4.4327	4.127	4	4.5118	4.48	4.7144	4.1338	4.2345	4.5645	4.6785	4.3914
215079_at	INF	5.7106	5.5039	5.3256	5.5662	5.7503	5.6916	5.5881	5.2674	5.3327	5.6024	5.6771	5.7482	5.5451
215083_at	INF	7.7135	7.3992	7.4157	7.1457	7.5502	7.3961	7.0984	6.701	6.7358	6.4834	6.4149	6.8618	7.0182
215095_at	INF	5.614	5.5914	5.488	5.3914	5.3863	5.4459	5.6858	5.6795	5.4417	5.533	5.4916	5.6808	5.3696
215126_at	INF	5.3176	5.1854	5.0982	5.0804	5.5414	4.9501	5.06	5.0028	4.785	5.1497	4.9196	5.3706	4.6411
215128_at	INF	7.8676	7.9641	7.8468	8.3866	8.1525	8.2706	7.8201	7.6061	7.1024	7.7559	7.2198	8.3027	7.3847
215132_at	INF	5.7133	5.7557	5.8037	5.611	5.6189	5.6246	5.8046	5.445	5.4376	5.7095	5.2354	5.8718	5.4733
215137_at	INF	6.133	5.678	5.7219	5.6738	5.4786	5.5672	5.7002	5.6106	5.2522	5.1855	5.1217	5.7395	5.5184
215140_at	INF	6.3138	6.2599	6.262	6.3534	6.5402	6.3208	6.5993	6.0688	5.9911	6.1813	6.0495	6.6285	6.1367
215144_at	INF	5.8884	5.5668	5.7563	5.804	5.92	5.7779	5.8067	5.1975	5.2674	5.6296	5.4023	5.8163	5.4
215147_at	INF	5.1747	5.3246	5.0297	5.1872	5.3742	5.4488	4.9866	4.8363	5.331	4.7581	5.1697	4.547	4.815
215149_at	INF	6.4019	6.1983	6.1844	6.6035	6.4504	6.5345	6.6118	5.6434	5.9153	5.9751	5.9435	6.4548	6.1259
215163_at	INF	7.0705	7.1549	7.3915	7.2848	7.2774	7.2521	7.3199	6.6634	6.6524	7.0766	6.5786	7.2231	6.9274
215164_at	INF	6.3428	5.9612	5.7684	6.2047	5.8783	6.0764	6.1982	5.9489	5.1883	6.1298	5.91	6.1693	6.1574
215180_at	INF	5.3588	5.4499	5.4685	5.3866	5.7992	5.4849	5.6428	5.0481	5.1199	5.4837	5.3004	5.6507	4.9756
215182_x_at	INF	8.4786	8.0341	8.094	8.2893	8.4036	8.0114	8.237	7.9575	7.2455	8.2879	8.4521	8.0631	8.1435
215183_at	INF	5.5603	5.4825	5.6542	5.6144	5.8062	5.5726	5.5934	5.2403	5.2428	5.5914	5.2707	5.7475	5.3406
215185_at	INF	6.3988	6.6521	6.4726	6.5357	6.154	6.1251	6.6035	6.5777	6.5663	6.9625	6.5721	6.7488	6.6992
215191_at	INF	5.1554	5.4195	5.4211	5.0273	4.6198	5.236	4.9541	5.6218	5.4812	4.7149	4.5893	5.1568	5.3727
215196_at	INF	6.0238	5.8136	5.7282	6.1482	6.3261	6.0441	5.9954	5.5249	5.4712	5.9191	5.7737	5.9648	5.7606
215197_at	INF	5.5982	5.978	5.8107	5.5158	5.5421	5.5704	5.6677	5.8742	5.5347	5.8039	5.7265	5.7095	5.526
215200_x_at	INF	7.5176	7.1277	7.3101	7.3653	7.19	7.1991	7.1777	7.0822	6.7207	6.4894	6.7208	7.0664	7.0086
215204_at	INF	6.8174	7.1046	6.9465	6.4975	6.5183	7.0677	6.6499	6.9451	6.5668	6.5513	6.0126	6.8854	6.4941
215206_at	INF	8.1318	7.644	8.16	8.6683	7.7251	7.9338	8.3361	7.5065	6.9111	7.2853	7.603	8.3392	7.8432
215212_at	INF	8.6587	8.1699	8.5003	8.4921	8.2571	8.6971	8.3714	7.9982	8.0225	8.1143	7.7864	8.2486	8.0066
215221_at	INF	5.5287	5.3919	5.5178	5.8342	5.9072	5.6152	5.7074	5.7443	5.4891	5.4367	5.4811	5.953	5.6399
215234_at	INF	5.8495	5.7185	5.8065	5.8135	6.053	5.8643	5.9802	5.3921	5.3602	5.7355	5.369	5.8765	5.5475
215251_at	INF	6.3736	6.169	6.273	6.3755	6.7664	6.0495	6.2779	5.7349	5.7536	6.0364	5.7854	6.0658	5.8688
215252_at	INF	5.8859	6.274	6.0331	5.3865	5.6518	5.8954	5.6842	5.6988	6.2265	6.2012	5.5461	6.2622	5.5955
215261_at	INF	6.6002	6.328	6.2516	6.4116	6.8826	6.1648	6.3548	5.902	6.0455	6.4319	5.7828	6.026	5.6984
215262_at	INF	6.2708	6.0183	5.936	5.8559	5.9139	5.9947	6.0403	5.5792	5.5016	5.5287	5.7142	6.0681	5.8809
215278_at	INF	6.5627	6.3863	6.4055	6.3492	6.689	6.3958	6.5685	6.1733	5.8744	6.398	6.1016	6.4208	6.1232
215279_at	INF	5.3783	5.2114	5.5077	5.3838	5.3437	5.2157	5.445	5.2168	4.9341	4.7539	4.6277	5.2226	5.0572
215284_at	INF	6.5587	6.7699	6.5545	6.3702	6.4835	6.3191	6.5441	6.556	6.247	6.3741	6.4055	6.3921	6.251
215290_at	INF	6.3077	6.2794	6.4849	6.4456	6.2133	5.8227	6.1996	6.2979	5.8636	6.3108	6.0494	6.3518	6.4034
215298_at	INF	6.1429	6.1397	6.1049	5.9628	6.3338	5.9952	6.2046	5.8871	5.8164	6.019	5.8851	6.1635	6.0005
215304_at	INF	7.8246	7.2437	7.3292	8.1435	7.5711	6.9295	7.3865	6.9345	6.0851	6.7305	6.0604	7.2117	6.8559
215306_at	INF	7.2097	6.9962	7.2333	7.1619	7.4524	7.3644	7.6867	7.0169	7.1078	8.0099	6.8946	7.5332	7.3748
215312_at	INF	5.7942	5.8226	5.9197	5.8241	5.8505	5.838	6.0263	5.5443	5.5227	5.9146	5.6391	6.0277	5.7218
215314_at	INF	7.6236	7.4792	7.5807	7.1071	7.1664	7.171	7.6756	7.4647	6.8696	7.3234	7.2168	7.3884	7.1955
215316_at	INF	6.577	6.677	7.0513	6.7863	6.7589	6.6469	7.0457	6.5416	6.4461	6.494	6.3529	7.0451	6.5935
215317_at	INF	6.2984	6.081	6.2354	6.1546	6.2898	6.0281	6.1765	5.8598	5.7101	6.1206	5.7347	6.298	5.9353
215322_at	INF	5.9881	6.547	6.6638	6.3562	6.6926	6.7129	6.4772	6.6053	7.32	6.4616	6.8313	6.4705	6.8696
215327_at	INF	6.2859	6.0388	6.2885	6.3493	6.5205	6.2579	6.3336	5.778	5.9136	6.2499	5.8912	6.2654	5.9357
215330_at	INF	7.5788	7.4747	7.3977	7.1297	7.1568	7.4546	7.5021	7.1892	7.1663	6.5368	6.8817	7.3932	7.3138
215335_at	INF	6.2553	6.068	6.2161	6.0516	6.1739	6.0202	6.03	5.8444	5.6514	5.8827	5.8403	5.9749	5.9233
215337_at	INF	6.9465	6.6588	6.7972	6.8816	7.0705	6.8547	6.8465	6.4161	6.2981	6.7032	6.4342	6.8925	6.4588
215344_at	INF	6.2873	6.2263	6.4496	6.1291	6.3404	6.116	6.3462	6.0428	5.804	6.0285	5.9595	6.1312	5.9336
215345_x_at	INF	5.1506	5.0551	5.1296	5.0203	5.1621	5.0297	5.2344	5.015	4.7872	5.0673	5.0817	5.2065	4.8915
215347_at	INF	5.9665	5.6709	5.9038	5.8921	5.8374	5.7292	5.9703	5.4696	5.6624	5.8012	5.4995	5.9917	5.6858
215352_at	INF	5.8242	5.7238	5.969	5.64	5.7556	5.6468	5.7098	5.4281	5.2735	5.6236	5.5692	5.8494	5.5907
215353_at	INF	5.888	5.7183	5.6451	5.79	6.0667	5.6337	5.9951	5.5819	5.5675	5.8227	5.8005	5.8674	5.566
215360_at	INF	6.2101	6.3635	6.353	6.2619	6.4421	6.3578	6.5189	6.1358	5.9873	6.2131	5.9582	6.4829	6.0224
215362_at	INF	5.8656	5.6732	5.7985	5.9443	6.2326	5.821	5.9442	5.2698	5.2769	5.8447	5.5317	5.6432	5.588
215369_at	INF	7.1188	6.7362	6.7708	6.8975	6.7151	6.5048	6.8146	6.443	6.3692	6.7333	6.3438	6.7681	6.4244
215370_at	INF	6.2935	6.1636	6.2285	5.9982	6.3201	5.7873	6.2204	5.9826	5.6282	5.9976	5.5242	5.9853	5.7898
215372_x_at	INF	7.3634	7.1503	7.2674	7.3023	7.5157	7.1897	7.1908	7.0618	6.6658	6.8312	6.8915	6.8874	7.038
215373_x_at	INF	8.6244	8.945	8.9081	8.5544	8.8368	8.8392	8.6246	9.1245	8.5732	8.2521	8.6673	9.076	8.9952
215376_at	INF	7.7942	7.4331	7.6233	7.759	7.6284	7.3023	7.466	6.9586	6.5429	7.3705	6.8032	7.3053	7.0519
215378_at	INF	6.1512	6.1541	6.1751	6.0593	5.8534	5.9448	6.24	5.9379	5.8136	6.0276	5.8328	6.2605	5.771
215385_at	INF	6.2493	6.373	6.5676	6.1742	5.8745	6.2703	6.4812	6.3983	5.5474	5.5802	5.7892	5.9574	6.1946
215386_at	INF	6.5129	5.8044	5.9658	6.2848	6.3383	5.8867	5.8333	5.5917	4.8743	5.5696	5.1048	5.9352	5.3442
215387_x_at	INF	6.093	6.1066	5.8477	5.6265	5.8206	6.0212	6.1042	6.3437	5.7154	5.9022	5.8848	6.0962	5.8551
215390_at	INF	6.7527	6.7535	6.5891	6.0959	6.0516	6.4572	6.4912	6.4046	6.0599	5.956	5.6703	6.6862	6.311
215392_at	INF	9.7316	9.0537	9.0919	9.3364	9.2779	9.0973	8.968	8.7741	8.5742	8.8571	8.0754	9.2476	8.6445
215397_x_at	INF	6.9882	7.0528	7.0913	6.9395	7.0426	6.6598	6.9276	6.8099	6.5804	6.4769	6.4714	6.8657	7.0181
215398_at	INF	7.0113	7.2071	7.0478	6.8419	6.7792	7.2292	6.9894	7.1121	6.9814	6.8645	6.763	6.918	6.8554
215401_at	INF	7.4045	6.8749	7.0032	6.6994	6.4546	6.8598	6.8777	6.6896	6.7305	6.3627	6.611	6.7959	6.792
215403_at	INF	6.5478	6.2345	6.2701	6.4146	6.4817	6.2236	6.2484	6.0021	5.7352	6.1545	5.9186	6.3252	5.9101
215405_at	INF	6.01	6.0443	6.1032	5.9553	6.1883	6.0542	6.0844	5.7431	5.6603	6.0666	5.7321	6.2384	5.8903
215406_at	INF	6.5534	6.1984	6.5168	6.4699	6.6595	6.3289	6.3192	6.0347	5.9211	6.3851	6.0788	6.5395	6.239
215408_at	INF	5.3011	5.4744	5.4494	5.3867	5.4167	5.4359	5.6162	5.1889	4.9598	5.4134	5.239	5.5964	5.096
215422_at	INF	6.1819	6.0733	6.1706	6.2247	6.2212	6.0714	6.213	5.8255	5.7776	6.0014	5.8754	6.309	6.0397
215423_at	INF	6.947	6.7729	6.9	7.0187	7.0304	6.6376	6.7846	6.4795	6.6054	6.8434	6.6729	6.5862	6.5473
215428_at	INF	6.2311	6.1238	5.9555	6.1257	6.0037	6.2448	6.4167	5.7208	5.2531	5.8062	5.5748	6.3213	5.716
215435_at	INF	5.926	6.2105	6.2769	6.0568	5.9988	5.7941	6.3029	6.3294	6.2754	6.1232	6.1388	6.1789	6.3222
215439_x_at	INF	7.0345	6.7472	6.9154	6.7964	6.9288	6.8376	6.8671	6.6897	6.6448	6.5284	6.4496	6.8192	6.7191
215441_at	INF	4.763	4.6977	4.7005	4.5723	4.5899	4.6645	5.0338	4.6372	4.662	4.6788	4.6486	4.9795	4.693
215445_x_at	INF	5.9557	6.2024	6.0994	6.002	6.128	6.0677	6.2322	5.9422	5.8815	6.1062	5.9941	6.1313	6.0398
215447_at	INF	5.3728	4.8383	4.7324	4.9509	5.402	4.8769	4.9961	4.6378	4.1143	4.6924	4.5469	4.7938	4.1585
215448_at	INF	6.5411	6.3116	6.3815	6.3722	6.4114	6.25	6.4157	6.0228	5.9226	6.2076	5.7963	6.2788	5.9588
215450_at	INF	9.308	10.2458	9.3356	9.1449	8.746	9.5843	9.6261	10.0671	10.7132	10.1508	10.762	8.8827	9.4004
215456_at	INF	5.9672	5.8898	6.0721	5.9304	6.0318	5.8542	5.9174	5.6721	5.5699	5.8352	5.5889	5.9191	5.6461
215457_at	INF	6.128	6.2171	6.3804	6.1082	6.289	6.0772	6.226	6.1811	6.0819	6.2221	5.9921	6.4549	6.1221
215466_at	INF	5.6412	5.5885	5.651	5.7038	5.83	5.5627	5.6446	5.428	5.2441	5.4026	5.3642	5.6648	5.4368
215469_at	INF	5.621	5.6949	5.7904	5.6206	5.5434	5.6269	5.8809	5.5276	5.4864	5.8776	5.572	5.9638	5.5961
215473_at	INF	6.09	6.1009	6.2918	6.0404	6.2308	6.1289	6.2681	5.7788	5.8783	6.1012	5.9386	6.2233	5.9452
215474_at	INF	7.2005	7.4479	7.6546	7.7889	7.4575	7.4774	7.6375	7.2418	7.0073	7.232	6.7689	7.5998	7.6069
215475_at	INF	6.0793	5.9026	6.0835	6.092	6.072	6.0384	6.0822	5.7162	5.5896	5.9653	5.5402	6.2406	5.8939
215476_at	INF	6.1672	6.1851	6.1674	6.0863	6.2852	6.2521	6.0942	6.0441	5.7498	5.9508	6.1236	6.0237	6.0517
215477_at	INF	5.8719	5.7603	5.8447	5.9484	6.1357	5.8527	6.098	5.5047	5.4251	5.7848	5.468	5.9152	5.57
215479_at	INF	6.353	6.2214	6.4566	6.584	7.0375	6.4826	6.6203	5.8725	5.8634	6.0407	6.1122	6.2869	6.0316
215484_at	INF	4.9792	5.0279	5.1299	4.7844	5.0846	4.8583	5.0337	4.8718	4.7598	5.0595	4.695	4.9425	4.5478
215488_at	INF	5.8806	5.5854	5.6245	5.6089	5.7117	5.6253	6.0557	5.4865	5.4594	5.5974	5.5625	5.884	5.5324
215494_at	INF	6.285	6.2895	6.2949	6.3166	6.3101	6.3144	6.4	6.0175	5.9942	6.2782	6.0557	6.4779	6.2632
215502_at	INF	7.041	6.7761	6.8648	6.8848	7.1621	7.0441	6.969	6.723	6.7304	6.6899	6.9287	6.9883	6.8747
215504_x_at	INF	7.1408	7.8967	7.7796	7.268	7.5346	7.7612	7.3135	8.075	7.987	7.3874	8.1151	7.8649	7.8521
215507_x_at	INF	7.761	7.8156	7.8114	7.8987	8.0989	7.6651	7.8817	7.5793	7.7087	7.8362	7.465	7.8478	7.6601
215514_at	INF	6.105	5.9824	6.0863	6.0103	5.9318	5.9546	6.146	5.7635	5.7316	5.9495	5.6522	6.1997	5.9245
215515_at	INF	6.4794	6.4413	6.6352	6.4831	6.8384	6.6481	6.3978	6.196	5.6757	6.3021	6.047	6.6384	6.0092
215525_at	INF	6.3032	6.2772	6.4954	6.2986	6.461	6.1029	6.4916	6.0092	5.933	6.1846	5.8819	6.346	6.0355
215526_at	INF	5.464	5.6698	5.9197	6.1798	6.4002	5.9561	6.2129	5.5572	5.7756	5.9008	5.6213	6.0452	5.8406
215528_at	INF	4.337	5.2988	4.9278	4.6642	4.1662	4.4724	4.5607	5.8239	4.7991	4.8146	4.7451	4.8344	4.7839
215534_at	INF	6.4441	6.4044	6.4195	6.5178	6.7468	6.4924	6.6337	5.9425	6.0498	6.5019	6.136	6.5845	6.2142
215539_at	INF	6.234	6.2824	6.3707	6.287	6.4155	6.3121	6.4784	5.9978	5.8571	6.3406	6.0331	6.5781	6.1147
215542_at	INF	6.1158	6.0628	6.1421	6.1643	6.0753	6.1121	6.3169	5.8116	5.7611	6.1526	5.7253	6.3374	5.9287
215545_at	INF	6.9667	6.7579	7.1001	6.769	7.085	6.6531	7.0111	6.7269	6.4931	6.5096	6.2927	6.7256	6.4651
215551_at	INF	6.5865	6.3971	6.5703	6.425	6.6001	6.4518	6.3462	6.1921	6.0181	6.2969	6.0501	6.512	6.3445
215553_x_at	INF	6.163	6.3597	6.3244	6.2506	6.6357	6.1286	6.2281	6.1126	5.6823	5.7769	5.846	5.948	6.0554
215555_at	INF	5.9394	6.1311	6.7679	6.2644	6.1714	6.1166	6.1861	6.055	6.0772	6.0202	5.6892	6.4234	6.3532
215556_at	INF	6.7111	6.3202	6.4102	6.7687	6.9994	6.6026	6.8577	6.1567	6.175	6.2954	6.3779	6.3754	6.2192
215557_at	INF	6.3816	6.3035	6.449	6.3587	6.5095	6.1843	6.3487	6.1192	5.9402	6.0319	6.0777	6.1807	5.8932
215571_at	INF	4.6669	4.8063	4.8924	4.0445	4.7924	4.5495	5.0288	4.9474	4.9648	4.5764	4.834	5.0314	4.7749
215574_at	INF	4.9238	5.4254	5.3307	5.109	5.7115	5.0737	4.9299	5.1032	5.0107	5.5312	5.1632	5.3451	5.1128
215576_at	INF	6.0806	5.9879	5.978	5.9161	5.7989	6.0112	6.1362	5.773	5.6456	5.9623	5.7825	6.0779	5.812
215577_at	INF	7.2926	7.2282	7.3396	7.0667	6.8182	7.1253	7.0513	7.1993	6.9268	6.5444	6.4859	7.1405	6.8299
215578_at	INF	7.9066	7.1458	7.5152	7.7667	7.2306	7.2464	7.5283	7.1071	7.071	7.3837	7.175	7.5406	7.3409
215586_at	INF	6.3824	6.6936	6.6708	6.2979	6.1836	6.4835	6.8165	6.4348	6.141	6.4568	6.081	6.5873	6.3883
215587_x_at	INF	8.0881	7.777	7.7241	7.6073	7.6848	7.7457	7.7225	7.6332	7.4754	7.3502	7.3319	7.7761	7.6252
215589_at	INF	5.9616	6.0112	6.2218	5.9711	6.2066	5.9566	6.326	5.7507	5.7444	6.0673	5.8108	6.1698	5.6816
215592_at	INF	5.5682	5.1544	5.2753	5.4965	5.6371	5.1447	5.2376	4.7774	5.1663	5.1968	5.0225	5.185	4.8749
215593_at	INF	6.0924	5.8294	6.1017	6.2318	6.5425	6.2012	6.1724	5.5403	5.4951	6.0195	5.488	5.986	5.7385
215594_at	INF	7.2141	7.1631	7.2343	7.1713	7.7474	6.981	7.3007	6.7923	6.7719	6.6617	7.1944	7.0575	7.183
215595_x_at	INF	6.689	7.3902	7.3112	6.9196	7.1006	7.4088	7.4763	7.4046	7.0334	6.8541	7.042	6.9774	7.3156
215597_x_at	INF	6.8228	6.8048	6.8026	6.6638	6.6389	6.6583	6.7943	6.4651	6.5165	6.5464	6.3346	6.7777	6.5924
215601_at	INF	5.4776	5.5795	5.73	5.5987	5.7799	5.6273	5.7173	5.3667	5.24	5.5276	5.371	5.7677	5.4529
215604_x_at	INF	7.382	7.8693	7.7294	7.4592	7.5477	7.8281	7.595	8.2399	7.892	7.1761	7.8572	7.7147	7.9474
215607_x_at	INF	7.4553	7.3954	7.5307	7.4817	7.6238	7.2854	7.6893	7.2727	7.2004	7.3315	7.449	7.2054	7.2812
215608_at	INF	4.5411	4.7212	4.7806	4.3276	4.6015	4.1431	4.651	4.5955	4	4.2878	4.26	4.5085	4.1503
215609_at	INF	5.8362	5.8653	5.7188	5.6658	5.7969	5.6406	5.8343	5.7708	5.5677	5.5192	5.7855	5.559	5.826
215610_at	INF	6.0458	5.8169	5.8315	6.2023	6.5176	6.0176	6.0713	5.3824	5.5386	5.9743	5.5987	5.9577	5.6683
215612_at	INF	6.0503	6.0473	6.205	6.175	5.7955	5.9396	6.3002	5.7248	5.8382	5.8419	5.5968	5.9037	5.8594
215614_at	INF	6.9697	6.7782	6.7228	6.9992	7.072	6.7448	7.0131	6.3813	6.3364	6.6622	6.2592	6.8354	6.4032
215615_x_at	INF	6.4894	6.4938	6.6171	6.508	6.6737	6.5687	6.6065	6.2763	6.3139	6.4387	6.1503	6.6457	6.3115
215619_at	INF	6.0466	6.1642	6.247	6.228	6.2299	6.1579	6.3707	5.9317	6.0372	6.3136	6.039	6.4846	6.1468
215626_at	INF	5.7604	5.9133	5.9453	5.7905	5.4216	5.5823	5.9474	5.9034	5.5622	5.5168	5.5988	5.8569	6.0646
215627_at	INF	5.913	5.8243	5.9113	5.769	5.9279	5.7383	5.9694	5.5859	5.4603	5.7626	5.5035	5.9583	5.6089
215628_x_at	INF	7.9082	7.8158	7.6348	7.681	7.7754	7.6181	7.8095	8.0028	7.5993	7.4906	7.8669	7.9182	7.7636
215630_at	INF	7.0625	6.7538	6.855	6.6838	6.8042	6.8292	7.1345	6.4913	6.764	6.5981	6.4602	6.9392	6.8033
215634_at	INF	5.6957	5.6032	5.8177	5.5082	6.0549	5.6055	5.7751	5.5748	5.4013	5.5322	5.4587	5.7702	5.6535
215635_at	INF	6.2552	6.4709	6.3512	6.1553	6.4521	6.0508	6.5991	6.5329	6.2681	6.6263	6.1532	6.5253	6.3318
215642_at	INF	6.1854	6.0918	6.307	6.2581	6.4662	6.181	6.2017	5.9412	5.8431	6.0304	5.9595	6.2544	5.9843
215643_at	INF	6.1333	5.8278	6.0661	5.9961	5.9216	6.1488	6.1985	5.6027	5.4151	6.0852	5.847	6.2222	5.9811
215647_at	INF	6.0708	6.1306	6.2022	6.0854	6.0698	6.059	6.1969	5.8274	5.6871	6.0957	5.7762	6.2792	5.918
215648_at	INF	6.2308	6.5093	6.9665	6.5598	6.4352	6.1964	6.7367	6.2374	6.3834	6.2294	6.2039	6.4873	6.6245
215650_at	INF	6.0044	5.9213	6.0957	6.1629	6.1513	6.151	6.2374	5.7147	5.733	5.928	5.6234	6.2087	5.9663
215651_at	INF	6.7776	6.2045	6.4481	6.6293	6.5261	6.4743	6.6968	6.0562	5.9495	6.5887	6.3976	6.8171	6.2894
215653_at	INF	6.6683	6.4347	6.5656	6.507	6.6458	6.7186	6.5528	6.2648	6.2575	6.6716	6.3001	6.7736	6.5215
215658_at	INF	5.8205	5.6993	5.5774	5.6964	5.7573	5.5348	5.7889	5.3962	5.154	5.6432	5.3384	5.8036	5.393
215662_at	INF	5.5768	5.4708	5.4863	5.4748	5.8083	5.4401	5.726	5.2633	5.2534	5.5072	5.2004	5.5939	5.1029
215678_at	INF	7.3049	6.8442	7.0991	7.0536	7.4222	6.9765	7.2505	6.7121	6.8016	7.0487	6.7927	7.2	6.9567
215679_at	INF	5.359	5.2232	5.2784	5.1535	5.2372	5.2736	5.4443	4.9713	4.7625	5.3022	4.9909	5.4949	5.0562
215697_at	INF	7.7044	7.2971	7.4437	7.5891	7.9028	7.4424	7.6518	7.1701	6.9263	7.2735	7.1445	7.5553	7.1399
215701_at	INF	7.2063	6.3922	6.6273	6.954	7.1373	6.7661	6.9971	6.2268	6.2286	6.429	6.2485	6.6111	6.3456
215713_at	INF	6.8321	6.5373	6.8261	6.9224	7.0415	6.8363	6.8837	6.3387	6.37	6.6656	6.3783	6.9758	6.4723
215727_x_at	INF	5.7786	5.4603	5.6919	5.7596	5.9688	5.6421	5.8314	5.1825	5.3685	5.6922	5.5424	5.6555	5.4463
215730_at	INF	6.5083	6.3321	6.4387	6.3466	6.4625	6.348	6.5685	6.11	5.9908	6.3492	6.0878	6.4284	6.103
215736_at	INF	6.3118	6.2575	6.4313	6.4203	6.5683	6.3651	6.6945	5.8819	5.7464	6.1835	6.2412	6.0596	6.0599
215738_at	INF	6.0988	5.9682	6.1775	6.1282	6.3163	6.0337	6.0929	5.6911	5.6803	5.979	5.9394	6.1029	5.8906
215742_at	INF	5.9368	5.6604	5.7938	5.7524	5.978	5.7067	5.8383	5.5256	5.4482	5.7079	5.5672	5.9943	5.7113
215745_at	INF	5.4183	5.492	5.5889	5.4736	5.827	5.5414	5.5359	5.0637	5.0399	5.5093	5.2884	5.5798	5.174
215746_at	INF	5.8054	5.7368	5.8224	5.8015	5.8138	5.6201	5.9439	5.438	5.4139	5.7654	5.5126	5.902	5.5401
215753_at	INF	6.3577	6.0037	6.0708	6.1547	6.3344	6.0681	6.2537	5.8084	5.7392	6.0077	5.9602	6.0643	6.0622
215755_at	INF	6.2397	6.1386	6.1513	6.2209	6.4133	6.2497	6.3062	5.8292	5.634	6.2194	5.847	6.2958	5.9293
215762_at	INF	6.088	6.0294	6.2184	6.0765	6.2739	5.9629	6.0803	5.6244	5.4371	5.8533	5.7698	6.0815	5.6849
215763_at	INF	5.572	5.6229	5.7527	5.6558	5.716	5.6947	5.8306	5.3862	5.4253	5.6284	5.386	5.9162	5.594
215768_at	INF	6.4882	6.6172	6.4495	6.5581	6.1968	6.3907	6.9705	6.4924	6.1719	6.5639	6.3772	6.3542	6.0402
215774_s_at	INF	6.9706	6.5433	6.7872	6.9008	6.9436	6.6757	6.75	6.298	6.048	6.531	6.3021	6.8745	6.4088
215775_at	INF	6.9962	6.7337	7.0756	6.5669	6.9287	6.8261	6.8093	6.7844	6.2828	6.3812	6.7333	6.7149	6.5435
215786_at	INF	7.3517	7.3538	7.4394	7.765	7.4705	7.4375	7.191	7.3289	6.6918	6.8709	6.6926	7.4374	6.7931
215791_at	INF	6.4203	6.4202	6.8222	6.7992	6.1489	6.3322	6.7915	6.2529	6.3216	6.1879	6.0345	6.7137	6.5125
215796_at	INF	5.9203	5.8865	5.9759	5.7727	5.9453	5.8078	5.8918	5.4905	5.4871	5.7789	5.4334	6.1343	5.5869
215799_at	INF	6.7184	6.5057	6.3089	6.5603	6.4625	6.5334	6.8378	6.3028	6.3498	6.3571	6.3031	6.5999	6.2088
215801_at	INF	5.7462	5.8379	5.905	5.909	5.9819	5.825	6.1543	5.5447	5.5272	5.8732	5.7788	5.8119	5.8366
215802_at	INF	6.6862	6.3726	6.6483	6.6523	6.6608	6.4732	6.5846	6.5979	6.3184	6.6146	6.5654	6.5127	6.4826
215805_at	INF	6.4943	6.2753	6.5009	6.2973	6.6907	6.3006	6.4612	6.0788	5.9157	6.4726	6.0049	6.4581	6.019
215811_at	INF	8.4866	8.0732	8.4195	8.5593	8.9701	8.2395	8.3253	7.847	8.3702	8.3433	7.8423	8.2214	8.1289
215825_at	INF	6.1557	5.9037	5.9482	6.1226	6.3162	5.9611	6.0326	5.5904	5.5249	5.8245	5.5972	5.8914	5.8014
215828_at	INF	6.3213	5.8114	6.0749	6.2303	6.2153	6.2063	6.2863	6.3473	5.1512	5.8444	5.8342	6.5682	5.9139
215831_at	INF	6.1597	6.2	6.3138	6.2004	6.3051	6.1563	6.3644	6.0439	6.0791	6.1575	6.0452	6.4565	6.163
215837_x_at	INF	6.3117	6.2968	6.3636	6.2548	6.4576	6.2518	6.47	5.9689	5.778	6.3677	6.1222	6.4166	5.9726
215845_x_at	INF	6.8656	6.772	6.7572	6.7923	6.8712	6.4305	7.0033	6.73	6.4353	6.7852	6.7466	6.6023	6.4715
215846_at	INF	5.694	5.7486	5.7583	5.8345	5.6979	5.653	5.6704	5.7596	5.4956	5.7924	5.5645	5.931	5.5508
215853_at	INF	5.7504	5.8847	5.8617	5.7155	5.687	5.7093	5.8781	5.5298	5.5647	5.8789	5.5555	5.9748	5.6723
215854_at	INF	6.4697	6.2693	6.4305	6.5036	6.6689	6.365	6.6162	5.978	6.2596	6.1154	6.0504	6.4129	6.3255
215858_at	INF	6.2639	6.0204	6.0289	6.2575	6.4264	6.2161	6.3535	5.9288	6.0892	6.1086	5.9702	6.1226	5.9158
215861_at	INF	6.4894	6.3255	6.504	6.3709	6.5055	6.3541	6.5373	5.9891	5.9743	6.3868	5.984	6.5106	6.0501
215862_at	INF	6.4775	6.2731	6.4606	6.6055	7.037	6.5127	6.5054	6.115	6.1056	6.3646	6.1118	6.5347	6.2232
215864_at	INF	6.1118	5.9814	5.9616	5.7102	6.1456	5.9715	6.1827	5.5452	5.5912	5.9568	5.7781	6.0796	5.6034
215866_at	INF	6.7607	6.738	6.8803	7.0014	7.1668	6.7889	7.0994	6.3599	6.5769	6.6914	6.654	6.7068	6.7824
215868_x_at	INF	6.171	6.5228	6.3345	6.3268	6.3987	6.2827	6.5293	6.3992	6.0809	6.3087	6.3086	6.3875	6.2311
215869_at	INF	6.8913	6.2964	6.4615	6.6915	6.9674	6.6083	6.7378	6.1073	6.1161	6.4241	6.2982	6.7244	6.3326
215872_at	INF	5.8322	5.6101	5.8495	5.7937	6.0618	5.717	5.8402	5.2637	5.3501	5.7014	5.361	5.7793	5.5109
215874_at	INF	7.3579	7.0576	7.3914	7.4161	7.2362	7.1361	7.2781	6.6957	6.7511	6.4478	6.3198	7.1871	6.8053
215875_at	INF	7.4032	7.004	7.203	7.2855	7.6722	7.1359	7.2967	6.7824	6.9629	7.1138	6.9985	7.1196	7.1002
215876_at	INF	6.1577	6.0262	6.1812	6.0736	6.4667	6.1608	6.3301	5.6569	5.6805	5.9849	5.7405	6.1639	5.9147
215893_x_at	INF	6.0125	5.8398	6.0019	6.0527	6.0393	5.9491	6.0655	5.6333	5.5576	5.9396	5.5999	6.2254	5.8366
215896_at	INF	5.9194	5.8774	5.8505	5.8815	6.1857	5.9367	5.9969	5.6656	5.6156	5.7828	5.6309	6.0212	5.6683
215899_at	INF	5.9914	5.8706	6.0019	5.9165	6.1101	5.8571	5.9805	5.6678	5.533	5.9265	5.7616	5.7872	5.6034
215900_at	INF	6.7218	6.9489	6.893	6.7824	6.6473	6.7695	7.0254	6.6901	6.5142	6.7483	6.4313	6.8853	6.6646
215902_at	INF	5.6181	5.6518	5.5708	5.4674	5.7606	5.5701	5.6256	5.3437	5.1724	5.5953	5.4688	5.6222	5.4493
215906_at	INF	5.8944	5.5744	5.7901	5.7863	6.3715	5.8045	5.9105	5.3136	5.2382	5.7853	5.4355	5.7217	5.2529
215907_at	INF	6.624	7.3708	7.0867	6.875	6.8232	7.1208	6.9408	7.5361	7.2162	6.7234	7.2318	7.0141	7.5248
215908_at	INF	7.4221	6.9061	6.8869	7.0441	7.136	6.9594	6.9135	6.8682	6.8221	6.641	6.6607	6.9598	6.8404
215914_at	INF	6.365	6.4036	6.3658	6.478	6.7813	6.3866	6.5113	5.9776	5.8758	6.3849	6.0146	6.4034	6.0771
215924_at	INF	5.891	5.8468	6.0141	5.8987	5.9663	5.9023	6.1451	5.5937	5.6366	5.9447	5.668	6.1495	5.8469
215928_at	INF	6.1915	6.119	6.2763	6.2064	6.3223	6.2989	6.267	5.9326	5.8763	6.16	6.0031	6.3785	6.1322
215934_at	INF	5.2423	5.3906	5.506	5.4874	5.6952	5.3694	5.5782	5.1464	5.0736	5.491	5.1788	5.4942	5.1974
215939_at	INF	5.8379	5.8026	5.84	5.6524	5.828	5.7465	5.9578	5.5996	5.5838	5.85	5.6457	5.8953	5.7463
215940_at	INF	5.9605	5.9238	6.0091	5.9571	5.9144	5.9153	6.0968	5.5865	5.6408	5.8932	5.6778	6.0498	5.8104
215941_at	INF	5.4143	5.6826	5.7667	5.694	5.9836	5.6904	5.897	5.3747	5.4203	5.7631	5.4457	5.6961	5.4301
215944_at	INF	6.239	6.2652	6.3411	6.2131	6.3092	6.3369	6.4749	5.9592	5.9415	6.36	6.0389	6.5189	6.1026
215951_at	INF	6.5237	6.3174	6.3402	6.535	6.8116	6.3995	6.6008	6.1393	6.1333	6.3477	6.2124	6.4674	6.0634
215956_at	INF	5.8645	5.9968	5.9822	5.8582	6.0535	5.9578	6.2864	5.7853	5.6724	6.0195	5.7195	6.1405	5.6719
215958_at	INF	6.0251	5.9359	6.0702	6.0622	6.2041	5.9755	6.128	5.6578	5.4918	5.8967	5.7036	6.062	5.7917
215962_at	INF	5.7033	5.6502	5.8095	5.5929	5.7596	5.7019	5.8484	5.4614	5.4123	5.7436	5.4838	5.8936	5.6475
215964_at	INF	6.1244	6.0744	6.2395	6.2315	6.3371	6.1493	6.2589	5.6702	5.779	6.1387	5.77	6.2376	5.9954
215965_at	INF	6.3605	6.2076	6.3413	6.214	6.4084	6.2269	6.404	5.9729	5.8558	6.3564	5.9949	6.4601	6.0574
215968_at	INF	6.0958	5.9507	6.1377	6.1003	6.3712	5.9957	6.4859	6.013	5.7474	6.2043	5.9554	6.2397	6.0067
215969_at	INF	5.9224	5.8132	6.0548	5.9336	5.9963	5.8859	6.0322	5.6368	5.5429	5.8537	5.6755	5.9726	5.6439
215971_at	INF	6.1323	5.7525	5.9062	5.8561	6.219	5.8586	6.0653	5.5261	5.6626	5.8417	5.5174	5.8619	5.6091
215975_x_at	INF	6.1486	5.9997	6.1606	6.2893	6.2609	5.8347	6.0371	5.7938	5.6712	6.0398	5.9474	5.9168	5.6891
215976_at	INF	6.0292	5.8831	6.0986	5.923	6.0348	5.8288	5.988	5.6065	5.5974	5.7401	5.664	5.9255	5.8628
215979_s_at	INF	6.4529	6.2159	6.1842	6.322	6.4882	6.3227	6.5503	6.0238	6.0519	6.2593	6.2752	6.3649	6.2304
215981_at	INF	5.9698	5.8333	6.1054	5.9973	6.1333	5.9776	6.0957	5.6124	5.6146	5.9461	5.7453	6.1418	5.8197
215986_at	INF	6.9789	6.7492	6.8235	6.8434	6.5277	6.8334	6.9919	6.5667	6.5832	6.6146	6.3105	6.9247	6.6087
215993_at	INF	5.8598	5.746	5.9096	5.8336	5.8778	5.8107	6.0045	5.5734	5.5124	5.8328	5.6224	6.0709	5.712
215995_x_at	INF	6.1027	6.0401	6.0322	6.3281	6.3785	6.058	6.1628	5.8078	5.5676	6.0397	5.7273	6.1064	5.8502
215996_at	INF	7.0852	6.7422	6.573	6.8125	6.9836	6.6973	6.7759	6.3067	6.4118	6.6034	6.3303	6.6362	6.5254
215998_at	INF	6.1284	5.9321	6.113	6.0671	6.1273	5.9938	6.1648	5.762	5.6418	5.8577	5.6471	6.025	5.6763
216000_at	INF	4.9012	4.7468	5.084	4.8454	4.6747	4.6578	4.61	4.747	4.378	4.5436	4.2565	4.7412	4.4566
216002_at	INF	5.9922	6.0321	6.1224	6.0286	6.0555	6.0236	6.0141	5.6993	5.436	5.7912	5.647	6.0963	5.7283
216006_at	INF	6.8961	6.43	6.754	6.6842	6.2852	6.4915	6.5192	6.6901	6.3636	6.2936	6.2415	6.5404	6.6227
216007_at	INF	5.0304	4.9979	5.0373	4.8762	5.0444	4.9827	5.0678	4.8357	4.8761	5.0197	4.7273	5.2059	4.9878
216012_at	INF	6.901	6.2615	6.4206	6.5287	7.0327	6.4351	6.4494	6.5208	5.8746	6.0397	6.5607	6.8056	6.2973
216022_at	INF	7.2617	7.4691	7.4657	6.9659	7.0873	7.3033	7.4646	7.2502	7.426	6.9545	6.8779	7.4482	7.2585
216028_at	INF	6.0639	6.2546	5.9947	6.2745	6.644	6.1131	5.8389	6.0983	6.1685	6.2392	5.9893	6.2786	6.0524
216029_at	INF	6.5833	6.3683	6.5062	6.5404	6.7436	6.4287	6.6225	6.1008	6.1104	6.3234	6.238	6.4961	6.3
216040_x_at	INF	6.2224	6.125	6.286	6.2009	6.2951	5.9856	6.3737	5.8992	5.7226	6.2132	5.869	6.258	5.8398
216043_x_at	INF	6.5903	6.3717	6.3121	6.5636	6.6892	6.5465	6.6194	6.1617	6.0686	6.364	6.2171	6.5055	6.1898
216046_at	INF	5.7167	5.6597	5.807	5.8688	6.0594	5.654	5.9095	5.3553	5.4974	5.6873	5.5231	5.6563	5.4083
216050_at	INF	6.171	5.8665	6.104	6.1899	5.9834	6.1795	6.2126	5.953	5.7939	6.0072	6.0154	6.3463	6.1036
216051_x_at	INF	5.9296	5.9761	6.1208	6.2606	6.3307	6.0149	6.2462	5.8506	5.7615	6.1807	5.855	5.7833	5.8899
216062_at	INF	6.083	6.2322	6.3771	6.098	6.4103	6.2372	6.4047	5.9583	6.0822	6.2563	6.0074	6.366	6.0185
216065_at	INF	5.9318	5.8153	5.9827	5.9362	6.1869	5.952	6.0147	5.5771	5.6278	5.8766	5.5698	6.0992	5.7503
216067_at	INF	6.6608	6.6152	6.579	6.615	6.3835	6.6231	6.6666	6.3209	6.1762	6.4578	6.2181	6.73	6.3623
216068_at	INF	5.8462	5.8122	5.8971	5.8106	5.7738	5.8333	6.0178	5.5861	5.553	5.8672	5.5601	6.0294	5.7418
216069_at	INF	6.5658	6.7678	6.9226	6.6916	6.7528	6.7488	7.1013	6.6432	6.6257	6.712	6.3051	7.2404	6.6865
216070_at	INF	5.8576	5.8198	5.9244	5.8102	5.7462	5.7404	5.9861	5.7318	5.587	5.8637	5.4819	6.0842	5.6837
216072_at	INF	5.6966	5.991	5.9735	5.8666	6.1986	5.9228	6.104	5.5823	5.5155	5.9708	5.8014	6.0462	5.782
216075_at	INF	6.5675	6.44	6.3906	6.553	6.6667	6.5159	6.5965	6.0488	6.0801	6.4355	6.265	6.4877	6.1619
216078_at	INF	6.0784	5.8867	5.9549	5.8583	6.1727	5.9261	6.0301	5.6029	5.5045	5.7703	5.3356	5.9979	5.675
216087_at	INF	5.9886	5.8565	6.0015	5.8993	5.9649	5.927	6.0876	5.6219	5.5554	5.9268	5.6114	6.1408	5.7911
216090_x_at	INF	5.6322	5.7277	5.8154	5.7823	5.9365	5.7333	5.8473	5.4701	5.4396	5.7111	5.5584	5.818	5.5754
216093_at	INF	6.3059	6.0516	6.1994	6.1736	6.1683	6.0245	6.3119	5.8047	5.978	6.0636	5.9014	6.3829	6.253
216094_at	INF	7.4509	7.6046	7.7367	7.6632	7.8072	7.5867	7.8387	7.4214	7.4384	7.4397	7.1665	7.6353	7.3158
216097_at	INF	5.8013	5.7613	5.8971	5.7176	5.7465	5.7766	5.9136	5.537	5.4303	5.8251	5.5092	6.0367	5.6422
216101_at	INF	5.9197	6.4234	6.3135	6.059	6.5369	5.8372	6.6129	6.2257	6.6166	6.2967	5.9938	6.3749	6.2402
216104_at	INF	5.8044	5.8339	5.889	5.8247	5.8226	5.8534	6.0369	5.5891	5.5172	5.8693	5.5325	6.07	5.6408
216108_at	INF	5.6136	5.5753	5.6098	5.4762	5.4713	5.4857	5.7529	5.3385	5.2038	5.5592	5.257	5.6953	5.3733
216110_x_at	INF	6.4451	6.4519	6.7275	6.5314	6.6356	6.3844	6.4089	6.316	6.288	6.4149	6.0799	6.762	6.4805
216112_at	INF	5.9191	6.4245	6.3879	6.1599	6.3747	6.1954	6.4612	6.204	6.1123	6.262	6.1572	6.0608	6.1073
216118_at	INF	5.7835	5.6056	5.6924	5.6392	5.8159	5.583	5.7533	5.4557	5.3187	5.6324	5.3549	5.7972	5.2888
216121_at	INF	6.4298	6.5182	6.5189	6.3024	6.418	6.3901	6.5417	6.2628	6.4374	6.4264	6.2291	6.5591	6.2083
216122_at	INF	5.6413	5.2519	5.5115	5.4982	5.6904	5.3456	5.5371	5.141	5.1531	5.4173	5.215	5.5836	5.1839
216123_x_at	INF	6.2826	6.4503	6.3911	6.3953	6.5372	6.4184	6.6164	6.1761	5.9858	6.2197	5.9637	6.3976	6.1986
216124_at	INF	6.4421	6.2423	6.3894	6.3442	6.4467	6.2713	6.4675	6.0377	6.0639	6.3456	5.996	6.4625	6.2592
216126_at	INF	6.3454	5.9376	6.1925	6.2032	6.4731	6.1533	6.2308	5.7127	5.6566	6.1275	5.9733	6.0734	5.8681
216130_at	INF	6.7819	6.6876	6.6942	6.9652	7.0817	6.9314	6.8966	6.4873	5.8767	6.4877	6.0731	6.7875	6.3254
216132_at	INF	6.0479	6.0347	6.0829	5.8651	6.1105	5.9037	6.1592	5.8312	5.6178	5.9999	5.8931	6.0889	5.8159
216136_at	INF	6.1511	6.078	6.1581	6.1428	6.1398	6.1341	6.2409	5.8978	5.8346	6.0568	5.8616	6.3398	6.0658
216138_at	INF	6.5302	6.0196	6.0317	6.1452	6.5863	6.1989	6.3089	5.7277	5.6654	6.0985	5.9294	6.2688	5.7586
216140_at	INF	6.426	6.2605	6.5413	6.4854	6.7125	6.2899	6.4092	6.0586	5.9359	6.2559	6.0324	6.4191	6.1129
216141_at	INF	6.36	6.2719	6.2044	6.2814	6.3785	6.1556	6.4897	6.0518	5.7999	6.1152	6.2983	6.1531	5.8742
216142_at	INF	6.2719	6.2738	6.2706	6.1755	6.1519	6.1454	6.5156	5.9807	6.074	6.329	6.2072	6.3818	6.1367
216143_at	INF	7.1413	6.5695	6.6381	6.8363	6.9548	6.7206	6.9306	6.3849	6.403	6.7801	6.3771	6.8681	6.3935
216144_at	INF	6.7648	6.5731	6.6762	6.4906	6.5795	6.4498	6.7368	6.3361	6.2575	6.4161	6.2268	6.5661	6.3663
216145_at	INF	7.6368	7.1337	7.3088	7.7055	7.863	7.5635	7.5183	6.9241	6.7161	6.9937	6.6487	7.2209	6.9409
216146_at	INF	5.3794	5.6284	5.7028	5.498	5.7592	5.5302	5.7008	5.5682	5.3329	5.7191	5.5624	5.7298	5.5184
216147_at	INF	6.1745	5.9769	5.9067	5.7503	5.563	5.9546	5.7545	5.9725	6.0399	5.6592	5.6882	6.1257	6.1462
216148_at	INF	6.1603	6.107	6.2215	6.1427	6.32	6.1654	6.2559	5.806	5.8041	6.1025	5.7789	6.226	5.8343
216150_at	INF	6.3054	6.2561	6.3166	6.159	6.2295	6.0049	6.3954	6.164	5.9338	6.1798	6.1526	6.2259	5.9992
216151_at	INF	6.1344	6.1014	6.198	6.1883	6.2411	6.1922	6.3025	5.8358	5.8344	6.1291	5.8397	6.3523	6.0195
216152_at	INF	6.8955	6.5565	6.7398	6.7599	6.9355	6.4611	6.7009	6.3617	6.2993	6.5115	6.4981	6.3993	6.2798
216154_at	INF	6.3391	6.1011	6.2878	6.296	6.3819	6.2933	6.317	5.9086	5.7879	6.0803	6.0408	6.2785	6.1577
216155_at	INF	5.7488	5.7434	5.6914	5.5081	5.4804	5.4914	5.8962	5.557	5.4495	5.6252	5.42	5.957	5.4464
216157_at	INF	6.1313	5.9964	6.1266	5.9005	6.3611	6.0092	6.2139	5.5817	5.62	5.9006	5.5519	5.9708	5.6005
216158_at	INF	5.7947	5.7896	5.9047	5.803	5.8593	5.806	6.0445	5.544	5.4487	5.9209	5.5215	5.9957	5.577
216159_s_at	INF	5.9953	6.0186	6.0896	6.2078	6.363	6.0427	6.2571	5.6891	5.6052	5.9929	5.785	6.0823	5.7843
216160_at	INF	6.0377	5.8664	5.9059	5.7968	5.8325	5.8321	5.9669	5.6887	5.5915	5.7534	5.8089	5.96	5.7611
216162_at	INF	6.3879	6.368	6.4148	6.2991	6.5487	6.3889	6.4655	6.1069	6.0681	6.3449	6.0729	6.5292	6.0156
216163_at	INF	5.6817	5.6872	5.7147	5.5665	5.7141	5.5918	5.9994	5.4713	5.5746	5.5854	5.5541	5.4873	5.5939
216166_at	INF	6.2085	6.1127	6.1991	5.9027	5.8822	6.3611	5.9465	5.7886	5.7581	5.7948	5.4734	6.2074	5.9825
216168_at	INF	6.1726	5.944	6.1231	6.0432	6.5058	6.1874	6.1731	5.678	5.6615	6.101	5.8716	6.1649	5.8409
216169_at	INF	5.5473	5.5944	5.6915	5.6166	5.693	5.7099	5.7548	5.3299	5.2193	5.6426	5.3585	5.8	5.5172
216170_at	INF	6.7234	6.8936	7.0795	6.8439	6.8118	6.6013	7.0132	6.7572	6.6957	6.601	6.6912	6.9036	6.8374
216171_at	INF	5.933	5.8822	5.9811	5.9628	5.9662	5.9223	6.0597	5.6208	5.5485	5.9166	5.5881	6.1461	5.786
216172_at	INF	6.8401	6.4879	6.7149	6.7689	6.9946	6.605	6.6677	6.3953	6.1536	6.4903	6.2032	6.4691	6.2298
216173_at	INF	7.2497	7.223	7.4431	7.0358	7.3335	7.1193	7.524	6.994	6.7605	7.192	6.8917	7.4406	7.0835
216175_at	INF	6.2387	6.2824	6.2932	6.2847	6.4988	6.212	6.4184	6.0989	6.1765	6.1715	6.1044	6.2974	6.1388
216177_at	INF	7.7667	7.3093	7.1187	7.7792	7.7205	7.5838	7.1553	7.0042	6.4935	7.0964	6.8311	7.0225	6.9459
216179_x_at	INF	6.3394	6.4788	6.3601	6.2404	6.3513	6.1881	6.5421	6.2052	5.9209	6.4253	6.0331	6.4157	6.145
216186_at	INF	6.4083	6.4071	6.5607	6.513	7.0102	6.4176	6.6688	6.0195	6.3123	6.3609	6.2858	6.3691	6.2003
216187_x_at	INF	8.8528	9.439	9.3937	8.9026	8.8927	9.2442	8.9283	9.82	9.1728	8.4565	9.2253	9.5047	9.5739
216193_at	INF	6.5396	6.5158	6.3852	6.4295	6.5856	6.4027	6.7409	6.3128	6.0315	6.3964	6.266	6.492	6.1797
216196_at	INF	5.6758	5.6582	5.8314	5.6393	5.8802	5.5869	5.8226	5.4341	5.2377	5.651	5.5583	5.7301	5.6467
216201_at	INF	5.1792	5.2237	5.3931	5.3171	5.4611	5.3399	5.5322	5.0142	5.0243	5.3791	5.097	5.4475	5.2029
216211_at	INF	5.2287	5.8542	5.446	5.1412	5.3068	5.1007	5.4846	5.3811	5.5855	5.4953	5.2397	5.1502	5.0936
216214_at	INF	5.5911	5.5476	5.5641	5.4672	5.6719	5.3703	5.775	5.394	5.3215	5.4903	5.3409	5.5083	5.3581
216225_at	INF	5.5522	5.475	5.5743	5.5317	5.5992	5.584	5.8854	5.3151	5.1517	5.5221	5.2714	5.723	5.3139
216240_at	INF	6.5763	6.143	6.2134	6.3721	6.5976	6.2507	6.3767	5.8698	5.9753	6.2263	5.8914	6.4569	6.1359
216246_at	INF	6.5135	6.9896	6.4405	6.5514	5.948	6.189	6.4899	7.1908	7.3032	7.0621	7.4131	5.6422	6.6523
216247_at	INF	8.7979	9.0898	8.8354	9.1189	9.2622	8.9423	9.0835	8.693	8.7561	9.2683	8.6432	9.1081	8.8028
216259_at	INF	5.8012	5.6478	5.5349	5.7583	5.5996	5.5544	5.8081	5.2818	5.3955	5.4937	5.3145	5.6883	5.5533
216278_at	INF	8.5473	8.4527	8.3312	8.574	8.31	8.4002	8.2888	8.2826	8.2898	8.3309	7.8348	8.5637	8.253
216284_at	INF	6.1586	6.17	6.0552	6.2951	6.0673	6.1944	6.3375	5.8613	5.7293	5.7885	5.7731	6.1747	5.9104
216286_at	INF	6.4034	6.2092	6.5293	6.3935	6.7757	6.4893	6.6525	5.985	6.0477	6.4215	5.8969	6.5472	6.1154
216287_at	INF	6.0096	5.8442	5.8964	5.8632	5.9508	5.8267	6.0209	5.5258	5.2665	5.6988	5.5581	5.8848	5.5972
216290_x_at	INF	6.8889	6.7891	6.8872	6.7791	6.7932	6.6973	7.0626	6.5595	6.6285	6.6573	6.55	6.9423	6.6811
216292_at	INF	5.7775	5.4328	5.6453	5.9052	6.0366	5.6605	5.7564	5.1571	5.0953	5.5583	5.3052	5.5858	5.5795
216297_at	INF	6.2987	5.9655	6.0254	6.1869	6.0772	6.1189	6.2304	5.6086	5.7274	6.022	5.5766	6.2814	5.8573
216319_at	INF	6.2144	6.1241	6.2938	6.2277	6.3887	6.2388	6.524	5.9156	6.1469	6.2875	5.9949	6.4388	6.1546
216324_at	INF	6.6419	6.3579	6.463	6.5624	6.7248	6.5561	6.5825	5.9957	6.1298	6.3889	6.0965	6.5318	6.2205
216329_at	INF	6.3773	5.9266	6.0563	6.2441	6.369	5.9702	6.2186	5.717	5.7182	6.044	5.7559	6.3319	5.7757
216337_at	INF	7.0137	6.6031	6.7624	6.7409	6.9501	6.7296	6.9146	6.3708	6.2455	6.6184	6.3067	6.7143	6.4429
216342_x_at	INF	9.8145	9.9624	9.8777	9.6343	9.9889	9.8501	10.0254	9.9467	9.9066	10.1864	10.0384	9.8927	9.5749
216353_s_at	INF	6.0131	5.9837	6.1135	5.9134	5.9929	5.9312	6.142	5.7754	5.6599	6.0283	5.7582	6.199	5.8678
216354_at	INF	6.4514	6.1903	6.1194	6.352	6.3969	6.3202	6.2994	6.0512	5.8222	6.1252	6.1264	5.9439	5.7722
216358_at	INF	6.061	5.9996	5.9121	5.8972	6.1194	6.0462	5.9485	5.79	5.5488	5.845	5.8379	6.1	5.7522
216362_at	INF	6.7971	6.3986	6.5674	6.7633	6.6798	6.5705	6.7592	6.2857	6.3829	6.4919	6.1519	6.5961	6.3821
216363_at	INF	6.3372	6.0484	6.1109	6.2782	6.7038	6.1702	6.232	5.7442	5.6205	6.1021	5.857	6.2768	5.7517
216366_x_at	INF	5.315	5.2344	5.563	5.6197	5.7105	5.3667	5.0747	5.0868	4.7243	5.1494	5.1437	5.0628	4.7863
216369_at	INF	6.0371	6.0403	6.1064	5.8955	5.9801	6.0195	6.1751	5.8205	5.5547	6.0493	5.7863	6.152	5.8486
216371_at	INF	6.7171	6.4258	6.6612	6.6447	6.8834	6.5106	6.6604	6.2394	6.0712	6.5668	6.2367	6.6499	6.065
216372_at	INF	6.4432	6.0384	6.1656	6.1637	6.4908	6.2698	6.408	5.6968	5.9261	6.1249	5.8095	6.3675	6.0322
216374_at	INF	6.2153	5.9893	6.1075	6.1712	6.3132	6.0693	6.1765	5.7618	5.6497	6.0416	5.7543	6.3049	5.8867
216376_x_at	INF	6.2881	6.1377	6.2799	6.3988	6.404	5.9973	6.3378	5.8465	5.7619	6.359	5.7376	6.2435	5.7398
216378_at	INF	6.0375	5.9248	6.0936	5.9944	6.0389	6.0484	6.2664	5.6682	5.645	6.0803	5.7686	6.2617	5.9208
216380_x_at	INF	7.3503	7.0543	6.7256	7.5497	6.7335	7.2016	6.9403	7.2849	7.3784	7.0808	7.8341	6.9845	7.2549
216387_x_at	INF	7.7119	7.6654	7.4879	7.5852	7.6508	7.6074	7.6586	7.4459	7.5989	7.5625	7.4731	7.5955	7.3026
216394_x_at	INF	6.554	6.0411	6.2663	6.3592	6.5669	6.3656	6.4296	5.9402	5.8117	6.1777	6.1694	6.4002	6.0333
216405_at	INF	6.7785	6.3661	6.8961	6.8139	6.6038	7.0348	7.0959	6.378	6.6401	6.6845	6.0181	7.0089	6.495
216406_at	INF	5.7981	5.8939	5.8599	5.7989	5.8358	5.8368	6.0071	5.5954	5.5579	5.8303	5.5016	6.039	5.7067
216410_at	INF	6.4728	6.2696	6.4814	6.5187	6.4742	6.4745	6.5919	6.0578	6.1821	6.4301	6.3176	6.6128	6.3205
216413_at	INF	5.8381	5.793	5.8055	5.7898	5.968	5.7504	6.0662	5.4857	5.61	5.8472	5.629	5.9519	5.6452
216414_at	INF	5.8887	5.7999	5.8393	5.8225	6.0721	5.8142	5.9589	5.5317	5.4234	5.8739	5.4786	5.9634	5.6411
216416_at	INF	6.3474	6.2758	6.2249	6.3201	6.4987	6.3721	6.489	5.9483	5.9743	6.2704	5.9878	6.4459	6.0778
216420_at	INF	6.2084	6.0271	6.0654	6.0608	6.1376	6.0222	6.2539	5.7671	5.7371	6.0269	5.8085	6.1604	5.8478
216421_at	INF	7.4032	7.1497	6.822	7.1483	7.0173	7.1042	7.1601	6.7258	6.8878	6.5046	6.7197	6.7748	6.8568
216423_at	INF	5.7326	5.7699	5.976	5.7409	5.9848	5.8083	6.0328	5.6427	5.6996	5.8368	5.6509	5.9408	5.7106
216425_at	INF	6.2057	5.8616	6.0276	6.0214	6.3661	5.9623	6.0485	5.6329	5.4602	6.0356	5.5888	5.8135	5.63
216426_at	INF	6.7969	6.4376	6.5168	6.5806	6.6884	6.4427	6.6255	6.2235	6.1304	6.4157	6.2117	6.48	6.2045
216427_at	INF	5.5729	5.2844	5.269	5.3459	5.528	5.3168	5.6192	5.1086	4.9817	5.3472	5.2575	5.5033	5.1162
216429_at	INF	5.7179	5.4774	5.6513	5.6976	6.102	5.7983	5.5588	5.2439	5.1735	5.4913	5.4164	5.6804	5.3625
216431_at	INF	5.8895	5.4976	5.7441	5.9917	6.1956	5.7032	5.9259	5.1802	5.1354	5.6515	5.2786	5.518	5.1504
216436_at	INF	5.8978	5.7841	5.8427	5.9101	6.0356	5.8794	5.981	5.5424	5.4732	5.8647	5.5859	6.0134	5.7005
216437_at	INF	5.5811	5.6158	5.774	5.6069	5.7338	5.5853	5.7276	5.267	5.2529	5.559	5.3894	5.8131	5.4168
216441_at	INF	6.1696	6.2571	6.3108	6.2485	6.3664	6.3012	6.496	5.9428	5.781	6.2425	5.9464	6.477	6.1409
216443_at	INF	5.5688	5.6577	5.7599	5.6286	5.7614	5.6635	5.7874	5.4441	5.3108	5.6899	5.2969	5.8528	5.443
216444_at	INF	5.4551	5.4458	5.6145	5.5315	5.5537	5.4231	5.6006	5.2271	5.2139	5.485	5.3216	5.6514	5.3401
216445_at	INF	5.9586	5.8799	5.9174	5.931	6.0061	5.9107	6.0855	5.6468	5.3593	5.8525	5.6347	5.9691	5.7077
216446_at	INF	5.9012	5.5711	5.8432	5.811	6.0667	5.6973	5.8743	5.2073	5.4641	5.6348	5.4382	5.712	5.3435
216447_at	INF	6.2346	6.1158	6.2305	6.1381	6.1664	6.0891	6.3051	5.8132	5.8753	6.1461	5.9036	6.3205	6.0214
216448_at	INF	7.0525	6.6716	6.7328	6.9458	6.9359	6.8257	7.0701	6.6324	6.4568	6.7374	6.742	6.9435	6.5542
216455_at	INF	6.5343	6.2998	6.38	6.4123	6.7714	6.1572	6.4047	6.0763	6.0831	6.307	6.2464	6.2268	6.132
216456_at	INF	6.8545	6.5113	6.4258	6.6242	6.9886	6.619	7.0778	6.7303	6.5558	6.6181	6.8402	7.048	6.789
216461_at	INF	6.4426	6.3242	6.3303	6.3415	6.4659	6.3784	6.5181	6.0194	6.1906	6.3233	6.0552	6.4323	6.0969
216462_at	INF	5.5023	5.7628	5.7619	5.7694	5.6993	5.7279	6.0638	5.2467	5.6967	5.7774	5.5924	5.6629	5.6183
216463_at	INF	6.0353	6.0277	6.0903	6.0713	6.1897	6.0965	6.2407	5.7694	5.8174	5.9914	5.7985	6.2672	5.9678
216465_at	INF	6.7453	6.1634	6.1255	6.0339	5.9805	6.0147	6.3367	5.8838	5.8935	5.9886	5.5283	6.3745	5.8508
216467_s_at	INF	5.118	5.2508	5.5099	5.3569	5.4131	5.2544	5.3392	4.9738	4.9897	5.3023	5.119	5.3525	5.1816
216472_at	INF	6.6385	6.7644	6.9422	7.2344	7.3732	6.8463	7.2741	6.3423	6.1799	6.5248	6.3465	6.737	6.6137
216475_at	INF	6.9369	6.4807	6.5941	6.9596	7.1663	6.7867	6.6757	6.1882	6.2303	6.7155	6.3585	6.8212	6.2893
216477_at	INF	6.0299	5.9979	6.0358	5.9997	6.1322	6.081	6.2051	5.762	5.6924	6.0591	5.7911	6.1983	5.7226
216478_at	INF	5.7737	5.7524	5.9245	5.8281	5.9672	5.8075	5.9099	5.4946	5.3981	5.7393	5.506	5.8874	5.6302
216487_at	INF	6.0319	6.1044	6.2001	6.0718	6.0885	6.0347	6.1826	5.7601	5.6683	6.0484	5.8459	6.1644	5.9218
216490_x_at	INF	5.608	5.9387	5.4525	5.3322	5.7396	5.6798	5.7085	5.4477	5.3402	5.5778	5.5188	5.7691	5.3222
216495_x_at	INF	6.5538	6.073	6.3566	6.4828	6.8189	6.2892	6.4052	5.9247	5.752	6.1226	5.9862	6.2581	6.0718
216496_s_at	INF	6.0035	5.8603	6.0117	5.7888	6.0544	5.9822	6.2314	5.6338	5.9981	5.8801	5.7944	6.0792	5.8557
216498_at	INF	6.1152	6.1632	6.1709	6.2197	6.2669	6.2529	6.2837	5.9177	5.8812	6.0832	5.9044	6.3674	6.0235
216499_at	INF	6.1741	5.9752	6.3842	6.1558	6.6542	6.16	6.1092	5.7474	5.8842	5.9648	5.9962	6.2281	5.8612
216500_at	INF	7.6151	7.2252	7.4231	7.8152	8.0301	7.1388	7.5035	6.9367	6.8751	7.0475	6.6862	7.0804	6.932
216504_s_at	INF	6.0765	6.0713	6.489	6.342	6.5953	6.1525	6.2729	6.1291	5.758	6.0767	6.1878	6.2493	5.8115
216514_at	INF	5.9538	5.5965	5.7285	5.7611	5.8891	5.6358	5.8019	5.4062	5.381	5.6458	5.4193	5.8083	5.5258
216516_at	INF	6.353	6.276	6.3684	6.3861	6.3592	6.3079	6.4498	5.9863	5.9814	6.3535	6.0604	6.5101	6.1481
216518_at	INF	5.8008	5.5703	5.6384	5.5747	5.7405	5.6466	5.7518	5.4925	5.2069	5.5652	5.49	5.8044	5.542
216524_x_at	INF	7.5643	7.324	7.4493	7.3987	7.4454	7.1507	7.3122	7.3215	7.2038	6.7376	6.7827	7.3311	7.0685
216527_at	INF	7.4337	7.4994	7.8191	7.5325	7.7122	7.5735	7.8168	7.4036	7.3596	7.3275	7.2408	7.5705	7.5149
216528_at	INF	6.1584	5.9992	6.1191	6.2839	6.4991	6.1494	6.1495	5.8672	5.6667	6.1123	5.9023	6.1587	5.8283
216529_at	INF	5.959	5.9732	6.1541	5.9779	6.0219	5.9565	6.2116	5.7086	5.5882	5.9995	5.7401	6.0983	5.891
216530_at	INF	6.2044	6.0392	6.0451	6.1961	6.312	5.9028	6.2468	5.7737	5.5493	5.8271	5.5863	5.8389	5.5821
216532_x_at	INF	8.1748	8.7556	8.4677	8.5366	8.6557	8.6031	8.637	8.4028	8.5014	8.3979	8.8353	8.3773	8.162
216534_at	INF	6.6048	6.4118	6.5457	6.7692	6.7439	6.5641	6.674	6.1207	5.8999	6.3985	6.0503	6.6461	6.2915
216538_at	INF	6.6548	6.2772	6.5902	7.0614	6.5635	6.5098	6.5194	6.0531	5.7688	5.8603	5.8018	6.6666	6.2111
216545_at	INF	6.4709	6.1642	6.1744	6.2867	6.73	6.2363	6.4307	5.9128	5.6141	6.1525	5.7482	6.3337	5.8153
216547_at	INF	5.3689	4.8126	4.582	5.0634	5.084	4.9694	4.7366	4.8708	4.6073	4.5409	4.7425	4.3989	4.3873
216553_x_at	INF	5.8414	6.0424	5.9398	5.8528	6.1147	5.9602	6.0819	5.7057	5.64	5.9896	5.6825	6.0675	5.697
216554_s_at	INF	6.6716	6.938	7.1894	7.1352	6.8672	6.6588	6.855	6.8553	7.384	7.3221	7.5477	6.8668	6.5615
216556_x_at	INF	6.4435	6.2427	6.3299	6.3463	6.2955	6.2612	6.3109	6.0876	5.8564	6.0203	5.9347	6.4339	6.0877
216561_x_at	INF	6.1785	6.2383	6.2769	6.1651	6.5226	6.2469	6.4028	5.9391	5.7897	6.3977	5.9033	6.4141	5.8764
216562_at	INF	6.4125	6.0904	6.2047	6.3095	6.2873	6.1142	6.2804	5.9845	5.9127	6.1836	6.1955	6.1495	5.8198
216564_at	INF	7.1253	7.0915	6.9748	7.2464	7.4054	7.0657	7.1731	6.7701	6.7482	6.924	6.6162	7.0167	6.7921
216565_x_at	INF	4	4	4	4	4	4	4	4	4.7563	4	4.4234	4	4
216566_at	INF	6.0416	5.9711	6.0964	5.8763	5.9643	5.9822	6.1716	5.7562	5.6516	6.0697	5.5667	6.1342	5.6277
216567_at	INF	6.9584	6.844	6.8689	7.1674	7.1858	6.9406	7.0329	6.5171	6.5659	6.8691	6.5411	7.1162	6.689
216568_x_at	INF	6.4815	6.9952	6.7066	7.088	6.5958	7.0529	7.0393	6.7397	7.0483	6.9499	6.6083	7.1578	7.0839
216569_at	INF	6.2946	6.21	6.2405	6.2294	6.4643	6.166	6.3634	6.0332	5.8784	6.1485	5.9687	6.3779	6.09
216575_at	INF	6.1107	6.2252	6.3043	6.1249	6.1888	6.2517	6.3601	5.9334	5.9777	6.2472	5.9891	6.3766	6.1077
216577_at	INF	6.0304	5.748	5.7787	5.8629	6.1584	5.9463	5.9407	5.5323	5.3913	5.8039	5.642	5.752	5.53
216578_at	INF	5.6259	5.6525	5.5842	5.5703	5.7804	5.6036	5.7843	5.4047	5.2228	5.8131	5.3948	5.6635	5.173
216581_at	INF	6.7865	6.6178	6.533	6.7697	6.8393	6.6349	6.7666	6.257	6.3535	6.4758	6.4537	6.8339	6.4123
216583_x_at	INF	7.5595	7.3526	7.4406	7.3963	7.5833	7.2562	7.4478	6.91	7.3817	7.2816	7.2857	6.9579	7.1738
216584_at	INF	6.7518	6.393	6.2137	6.3612	6.5737	6.4206	6.8424	6.2952	6.3162	6.5765	6.2675	6.6006	6.0629
216585_at	INF	5.5717	5.7488	5.8669	5.821	6.0598	5.9017	5.9693	5.548	5.6897	5.8144	5.6892	5.9117	5.7055
216586_at	INF	5.5432	5.2852	5.188	5.2623	5.4479	5.3292	5.4572	5.0803	5.1009	5.1329	5.1673	5.2201	5.056
216597_at	INF	6.3498	6.3946	6.4265	6.3608	6.9513	6.4533	6.6573	6.0212	6.1407	6.4937	6.4106	6.5392	6.1717
216612_x_at	INF	6.2877	6.2541	6.3416	6.2931	6.3229	6.3195	6.5452	5.9653	6.0043	6.3713	6.084	6.5199	6.1338
216613_at	INF	6.1931	6.1602	6.2897	6.3127	6.3714	6.1267	6.2888	5.8887	5.9862	6.121	6.0001	6.2498	6
216614_at	INF	7.5501	7.7734	7.4999	7.9757	7.251	7.5552	7.596	7.3672	7.4841	6.8766	7.5962	7.9095	7.2853
216616_at	INF	5.8498	5.9204	5.8951	5.8119	6.0152	5.856	6.0044	5.5959	5.5176	5.7826	5.6353	6.0057	5.7424
216618_at	INF	5.6432	5.5969	5.7595	5.614	5.7407	5.5905	5.848	5.469	5.2925	5.585	5.2504	5.8491	5.5279
216621_at	INF	7.0699	6.8436	6.9969	6.9139	6.7596	6.8886	6.9316	6.8624	6.3358	6.5485	6.6226	6.7731	6.7153
216625_at	INF	6.2496	6.2578	6.2859	6.226	6.2455	6.1951	6.408	5.9674	5.8492	6.326	5.9504	6.4816	6.0193
216626_at	INF	6.7118	6.7261	6.6745	6.6539	6.8451	6.5413	6.8038	6.5424	6.4708	6.6543	6.6532	6.5842	6.4556
216628_at	INF	5.957	6.0939	6.3902	6.3564	6.1524	6.0371	6.2627	5.8283	5.826	5.9886	5.6281	6.3819	5.9454
216630_at	INF	6.4565	6.0473	5.9959	6.1723	6.307	6.0548	6.3573	5.8714	5.7518	5.9196	5.8832	6.1594	5.8748
216631_s_at	INF	6.5174	6.2293	6.2673	6.3664	6.4254	6.2469	6.4375	6.0649	5.8674	6.2388	5.8563	6.3687	5.8851
216635_at	INF	5.7139	5.7843	5.8793	6.0988	6.2572	5.8877	6.3511	5.6927	5.4957	5.9925	5.516	5.9102	5.6885
216636_at	INF	6.5072	6.3501	6.3925	6.5192	6.3714	6.398	6.4766	6.2049	5.8495	6.471	6.2796	6.383	6.1038
216637_at	INF	5.3183	5.3716	5.4333	5.5604	5.7854	5.2485	5.4998	5.255	5.1374	5.1874	5.2245	5.2794	5.1042
216642_at	INF	6.0454	6.0086	6.0981	6.0224	6.0559	5.943	6.1997	5.7789	5.7351	6.0071	5.6576	6.1425	5.8376
216643_at	INF	5.7771	5.7442	5.843	5.7615	5.8004	5.6251	5.8479	5.5075	5.4934	5.7391	5.5363	5.98	5.6069
216644_at	INF	5.4764	5.2558	5.429	5.3804	5.5516	5.363	5.2616	4.9798	5.0628	5.4199	5.134	5.4779	5.2099
216645_at	INF	6.5674	6.0744	6.293	6.3639	6.6536	6.3859	6.5437	6.0534	5.9569	6.1373	5.9944	6.5224	6.1869
216650_at	INF	7.3273	6.823	6.773	7.1109	7.551	6.9205	6.7338	6.5237	6.4562	6.9008	6.5237	6.6578	6.4663
216655_s_at	INF	6.4082	6.1134	6.2561	6.1955	6.5377	6.1502	6.2725	6.0162	5.8408	6.0432	6.0354	6.3203	6.1886
216656_at	INF	6.2102	5.8448	6.0619	6.0488	6.2641	5.9338	6.1545	5.6808	5.52	5.895	5.8067	6.099	5.6535
216658_at	INF	5.9771	5.7336	5.8805	5.8741	6.1508	5.7739	5.9238	5.6137	5.432	5.7818	5.8813	6.0968	5.5824
216664_at	INF	6.0592	6.0105	6.0593	5.9826	6.0852	5.9415	6.2512	5.7915	5.6146	5.9569	5.8992	6.022	5.9174
216668_at	INF	5.3455	5.5565	5.6923	5.6739	6.0114	5.7305	5.7171	5.4465	5.1053	5.7816	5.3298	5.7078	5.18
216669_at	INF	6.034	6.0047	5.894	5.957	5.9787	5.9926	6.1421	5.7123	5.4859	5.9666	5.797	6.105	5.8211
216675_at	INF	6.7893	6.4193	6.4372	6.6314	6.8588	6.712	6.5199	6.2967	5.9493	6.3129	5.9383	6.5104	6.2474
216681_at	INF	6.1346	6.0881	6.1864	6.1704	6.3665	6.1725	6.3585	5.7557	5.7433	6.1046	5.9355	6.2718	6.0472
216683_at	INF	6.0325	6.0152	6.1564	6.0729	6.0011	5.922	6.3309	5.9045	5.8683	6.1369	5.9037	6.3999	5.8915
216688_at	INF	5.9747	5.7831	5.8048	5.8217	6.1482	5.8599	6.0454	5.4587	5.3013	5.8055	5.6836	5.874	5.3569
216691_at	INF	6.8906	6.5881	6.6859	6.8152	6.9878	6.7588	6.9731	6.4478	6.5955	6.7227	6.4715	6.8927	6.624
216692_at	INF	5.281	5.1503	5.3133	5.3797	5.723	5.3246	5.446	4.9558	4.9561	5.1902	5.2761	5.2027	5.076
216694_at	INF	5.038	4.9884	5.1803	4.9788	5.1889	4.9225	5.2139	5.1123	5.0132	4.9104	5.0775	5.2838	4.9805
216702_x_at	INF	6.4552	6.3798	6.6255	6.7477	6.9034	6.372	6.771	6.226	6.2913	6.3014	6.5377	6.318	6.3596
216703_at	INF	5.9318	5.7918	5.8754	5.7821	5.8761	5.8107	6.0117	5.6052	5.494	5.8484	5.5632	5.9694	5.666
216704_at	INF	6.7781	6.4555	6.6321	6.8218	7.1868	6.6115	6.8006	6.2366	6.1938	6.6331	6.2273	6.753	6.3863
216707_at	INF	6.5372	6.1064	6.2128	6.2428	6.4435	6.2344	6.4955	5.8614	6.0834	6.3613	6.4299	6.4437	6.1507
216708_x_at	INF	5.7476	5.3309	5.6066	5.58	5.8244	5.6246	5.5995	5.0826	5.1723	5.4435	5.2442	5.6579	5.3591
216709_at	INF	5.2301	5.3572	5.5303	5.3373	5.4823	5.3881	5.5645	5.1695	5.0883	5.4566	5.1229	5.6067	5.2719
216715_at	INF	6.7932	6.2347	6.2103	6.4634	6.5674	6.3944	6.4859	5.9231	5.7888	6.3448	6.1922	6.5901	6.0323
216719_s_at	INF	5.5934	5.5763	5.7137	5.6111	5.6948	5.5953	5.8666	5.2848	5.2694	5.656	5.3296	5.7832	5.4616
216723_at	INF	5.3749	5.3819	5.3773	5.4417	5.4429	5.3514	5.6285	5.1501	5.0218	5.4667	5.1673	5.6341	5.2348
216728_at	INF	5.466	5.3127	5.4017	5.3775	5.5248	5.3609	5.4473	5.0773	4.9937	5.3763	5.1157	5.6025	5.153
216730_at	INF	5.8849	5.6843	5.8432	6.0302	6.1823	5.8642	5.8194	5.468	5.2786	5.71	5.5765	5.602	5.3146
216731_s_at	INF	5.8545	5.7664	5.8733	5.8051	5.8914	5.8222	5.9507	5.5546	5.5559	5.7953	5.6616	6.0286	5.7368
216732_at	INF	6.3155	6.0201	6.2256	6.405	6.6173	6.2165	6.4312	5.7515	5.8603	6.2724	5.9285	6.129	5.9101
216735_x_at	INF	5.8688	5.8803	6.0444	6.0224	6.1164	5.9731	5.9379	5.6862	5.612	5.8111	5.4831	6.1825	5.7703
216737_at	INF	5.8256	5.9063	5.8493	5.774	5.6297	5.7404	5.9445	5.7911	5.3104	5.9085	5.398	6.0872	5.6636
216738_at	INF	5.0293	5.1257	5.1681	5.0105	5.3922	4.9831	5.1957	4.9308	4.9056	5.0963	5.0139	5.054	4.8844
216739_at	INF	6.4803	6.2498	6.5851	6.6549	6.8506	6.3872	6.4767	6.0938	6.0679	6.3154	6.0911	6.3933	6.1376
216740_at	INF	6.1774	6.1774	6.3495	6.2259	6.2229	6.1993	6.4398	5.8786	5.9449	6.2285	5.9242	6.4163	6.0973
216741_at	INF	6.574	6.2991	6.4413	6.3586	6.6505	6.1659	6.6004	6.0185	5.9412	6.0462	6.0106	6.1432	6.1547
216742_at	INF	6.231	6.1448	6.3373	6.2132	6.3314	6.2724	6.4798	5.855	5.9429	6.3034	5.9616	6.3931	6.1369
216743_at	INF	5.5909	5.541	5.7626	5.5326	5.7284	5.3939	5.7637	5.4434	5.3685	5.4946	5.3579	5.594	5.4196
216744_at	INF	5.5554	5.1265	5.3697	5.219	5.6226	5.4622	5.7107	5.0773	5.0729	5.3287	5.1463	5.5067	5.2053
216745_x_at	INF	6.927	6.8711	6.7814	6.8998	7.083	6.8288	6.8675	6.6894	6.422	6.4101	6.3623	6.5819	6.6277
216746_at	INF	5.7376	5.6712	5.8182	5.8512	5.8581	5.7982	5.8867	5.4911	5.5666	5.8073	5.5884	5.8899	5.7092
216749_at	INF	6.1888	6.0592	6.0258	5.9778	5.7473	5.9612	6.303	5.9183	6.1132	5.9324	5.851	6.2137	5.9629
216751_at	INF	7.9915	7.6068	7.7739	7.8591	7.8733	7.7195	7.9817	7.5082	7.0886	7.3924	7.1964	7.5469	7.6822
216753_at	INF	5.0656	5.1236	5.285	5.2693	5.5454	5.2161	5.2502	4.8565	4.7144	5.1195	4.9438	5.2373	5.0249
216756_at	INF	5.5204	5.7157	5.6557	5.3819	5.3961	5.5437	5.6628	5.6141	5.4167	5.5346	5.2162	5.4709	5.5342
216757_at	INF	5.5679	5.1613	5.4954	5.4583	5.9432	5.3223	5.4159	4.7923	4.8264	5.3554	5.2392	5.4259	4.8688
216758_at	INF	6.3112	6.2838	6.3666	6.3822	6.3636	6.3681	6.561	6.0092	6.0125	6.3183	6.0589	6.5899	6.2552
216761_at	INF	6.0739	6.0358	6.231	6.1451	6.4559	6.1619	6.378	5.8674	5.9243	6.1359	5.8876	6.2982	5.9028
216764_at	INF	5.9993	5.9277	6.0394	5.9253	6.0643	5.9364	6.1046	5.6145	5.5472	5.8826	5.6321	6.049	5.8468
216766_at	INF	7.5429	7.6037	7.8317	7.1978	6.9785	7.8238	7.8719	7.104	7.5949	7.3843	6.8548	7.8771	7.4322
216767_at	INF	5.4035	5.2347	5.6451	5.5231	5.7149	5.4161	5.5026	5.1684	4.8664	5.3243	5.0296	5.4702	5.0532
216769_x_at	INF	5.9824	6.0496	6.2613	6.1282	6.2738	5.9155	6.323	5.9389	5.9034	6.4117	6.0125	6.4677	5.8779
216770_at	INF	6.411	6.2362	6.2382	6.368	6.3038	6.3674	6.4714	5.9672	5.9309	6.2799	5.9448	6.3629	6.1035
216771_at	INF	6.2128	6.2208	6.2424	6.1445	6.2822	6.2218	6.3493	5.9456	5.9756	6.1793	6.0508	6.3954	6.0471
216772_at	INF	6.1101	5.9276	6.0654	6.1262	6.3483	6.0498	6.0857	5.6219	5.5764	6.0644	5.7053	6.2866	5.8163
216773_at	INF	6.3991	6.2565	6.301	6.2971	6.3137	6.3242	6.3885	5.9917	5.8922	6.2708	6.0292	6.4046	6.1337
216774_at	INF	5.9487	5.8861	6.0729	5.9779	6.329	6.0288	6.1673	5.5396	5.3921	5.9202	5.5802	5.8358	5.6431
216776_at	INF	6.3897	6.2103	6.3136	6.4356	6.664	6.281	6.5374	5.9391	5.8932	6.1254	5.809	6.1094	6.0009
216777_at	INF	5.8695	5.7077	5.8498	5.7461	5.8388	5.8042	5.9621	5.447	5.348	5.7928	5.5085	5.8559	5.5666
216780_at	INF	5.9205	5.8103	5.9512	5.8217	6.0296	5.8058	5.9351	5.6217	5.6093	5.9377	5.5627	6.0034	5.7158
216782_at	INF	5.6866	5.221	5.3122	5.6187	5.9787	5.6308	5.5473	5.0113	5.0991	5.0425	5.0568	5.3543	4.8673
216783_at	INF	6.6103	6.6542	6.7993	6.6803	6.6154	6.7111	6.782	6.42	6.3698	6.6535	6.5109	6.7798	6.7012
216784_at	INF	4.6423	4.7825	4.6161	4.6037	4.88	4.5519	4.956	4.7082	4.3379	4.6709	4.6142	4.8313	4.2831
216785_at	INF	6.0371	6.0931	6.2476	6.2226	6.4781	6.0664	6.2917	5.8345	5.6653	6.1475	5.9	6.1903	5.8496
216787_at	INF	5.6658	5.5088	5.5735	5.6102	5.9386	5.5806	5.6465	5.1872	5.0249	5.5412	5.3915	5.6262	5.3241
216788_at	INF	5.8288	5.6258	5.7674	5.721	5.8162	5.6501	5.8785	5.4602	5.3404	5.6686	5.3756	5.5915	5.398
216789_at	INF	6.2929	6.1959	6.3384	6.1115	6.4334	6.0262	6.3512	6.1047	5.9366	6.1146	5.9609	6.171	5.9278
216790_at	INF	6.15	6.055	6.1675	6.1319	6.3669	6.1857	6.2548	5.9196	5.8074	6.102	6.0815	6.1466	6.0354
216791_at	INF	5.7926	5.6208	5.5962	5.4345	5.7681	5.5108	5.8557	5.4501	5.6909	5.6057	5.5577	5.5338	5.1815
216792_at	INF	6.2559	6.2101	6.1627	6.2975	6.4288	6.1351	6.2858	5.9147	5.9139	6.0763	6.047	6.2873	6.0209
216793_x_at	INF	6.2419	6.0396	6.2204	6.1786	6.1936	6.1053	6.3378	5.811	5.8909	6.1027	5.8236	6.363	5.9775
216794_at	INF	6.5957	6.49	6.4755	6.5762	6.7512	6.5956	6.4697	6.2264	5.9326	6.3857	6.0202	6.5265	6.1269
216795_at	INF	6.1926	6.1889	6.2864	6.1743	6.1959	6.1928	6.3582	5.9359	5.8188	6.1842	5.8732	6.3954	6.0484
216796_s_at	INF	7.3276	7.2696	7.3121	7.3615	6.9755	7.4137	7.4846	6.9776	6.6047	7.2216	6.6335	7.5527	6.8485
216797_at	INF	6.7724	6.6219	6.746	6.6467	6.9496	6.8604	6.9198	6.3898	6.3738	6.7791	6.5402	7.0834	6.6234
216799_at	INF	5.9665	5.9044	5.8322	5.8074	5.8259	5.8281	6.0198	5.7441	5.6821	5.7417	5.712	5.9724	5.8951
216800_at	INF	4.8212	4.7371	5.0701	5.0013	5.2026	4.9239	5.0042	4.7607	4.6252	4.8969	4.6307	4.9406	4.6453
216801_at	INF	6.4895	6.3274	6.3194	6.4584	6.6872	6.4235	6.6122	5.9441	5.9528	6.3796	6.1497	6.5196	6.114
216802_at	INF	6.0067	5.8563	5.9702	5.9461	6.0049	5.8955	6.0855	5.5768	5.4709	5.8766	5.5624	6.066	5.7493
216805_at	INF	6.195	6.3936	6.6001	6.3856	6.2954	6.2946	6.7057	6.2561	6.1432	6.2697	6.0648	6.4904	6.3677
216806_at	INF	6.1387	5.882	5.5584	6.112	6.1458	6.0996	5.8342	5.6459	5.6529	5.8429	5.7331	5.6188	5.5406
216811_at	INF	6.919	6.7929	6.7239	6.6129	6.9074	6.6636	6.8642	6.6188	6.3357	6.4925	6.5239	6.7487	6.5577
216812_at	INF	6.4752	6.2286	6.4006	6.5199	6.485	6.3761	6.5424	5.9302	5.8426	6.2782	5.9916	6.4296	6.1433
216813_at	INF	9.1301	8.8044	8.7925	8.7511	8.6068	9.272	9.3365	8.2588	8.321	7.9006	7.8554	8.7948	8.8139
216814_at	INF	6.2638	6.1804	6.1746	6.1829	6.2914	6.2156	6.3121	5.8694	5.8008	6.1101	5.8289	6.3525	6.0071
216815_at	INF	5.9931	6.0801	5.9762	5.9298	6.1595	5.9626	6.0852	5.6903	5.38	5.9204	5.5771	6.0985	5.5779
216816_at	INF	6.0341	6.0977	5.9	6.081	6.4709	6.0675	6.2501	5.8174	5.6536	5.9489	5.9519	5.8984	5.6467
216819_at	INF	5.8149	5.8446	5.9725	5.8687	5.9383	5.9306	6.0603	5.6324	5.5388	5.8669	5.6321	6.1143	5.7707
216820_at	INF	6.1811	6.1257	6.1455	6.1618	6.3958	6.203	6.4828	5.9468	5.9194	6.2081	5.9539	6.3158	6.0574
216822_x_at	INF	7.1521	7.1285	6.9937	7.0813	7.2407	7.1667	7.1647	6.9688	6.9157	6.882	7.0914	7.1016	7.0063
216824_at	INF	6.3958	6.1656	6.1143	6.3202	6.4894	6.3065	6.4178	5.9783	5.9219	6.3986	6.0908	6.1637	6.0375
216826_at	INF	6.059	5.9819	6.1774	6.0234	6.3308	6.0814	6.1941	5.8021	5.62	6.0091	5.7894	6.1655	5.8621
216827_at	INF	5.7454	5.8571	5.7145	5.6578	5.9276	5.7457	5.9139	5.6067	5.4784	5.7886	5.5878	5.8132	5.5516
216828_at	INF	6.3879	6.3794	6.4747	6.3868	6.5786	6.3955	6.6044	6.0989	6.0156	6.4521	6.0672	6.5334	6.2253
216847_at	INF	6.5581	6.2084	6.2344	6.0567	6.3118	6.1226	6.3577	6.0803	5.8667	6.1494	6.0306	6.2576	6.1323
216848_at	INF	6.8781	6.5294	6.6855	6.8264	7.3739	6.6903	6.8909	6.0345	5.9886	6.6686	6.1923	6.5394	6.1527
216849_at	INF	5.1268	5.144	5.3474	5.1998	5.6223	5.4241	5.3053	5.1079	4.7195	5.2709	5.0604	5.1899	4.8178
216856_s_at	INF	6.7112	6.8717	6.9595	6.9385	6.9676	6.8646	7.0466	6.5558	6.5426	6.9736	6.6358	7.0009	6.7323
216858_x_at	INF	7.9109	8.5069	8.425	8.3064	8.4762	8.3809	8.4463	8.7493	8.1647	7.7112	8.375	8.2778	8.7921
216859_x_at	INF	5.8216	6.0857	5.7941	5.8277	5.5777	5.7795	5.7232	5.8997	5.3299	5.6516	5.639	5.5637	5.5547
216861_at	INF	6.2835	6.1628	6.2527	6.2704	6.2664	6.1499	6.4343	6.0159	5.971	6.2218	5.985	6.4368	6.1086
216864_at	INF	6.1219	6.0805	6.2177	6.1288	6.2027	6.1056	6.1654	5.7637	5.7601	6.1354	5.8174	6.2581	5.933
216871_at	INF	5.8711	5.742	5.8275	5.9118	6.0452	5.7457	5.9856	5.4974	5.3674	5.8867	5.6646	5.8933	5.5265
216890_at	INF	6.0585	5.9987	6.1317	6.3142	6.6735	6.1755	6.3214	5.6781	5.7949	6.2269	5.7618	6.0721	5.8862
216891_at	INF	6.3653	6.3599	6.4745	6.3636	6.5537	6.4452	6.5993	6.0953	5.9161	6.3855	6.1065	6.607	6.1396
216931_at	INF	5.5819	5.6613	5.6999	5.6548	6.0087	5.6858	5.8964	5.3705	5.3436	5.7491	5.5193	5.716	5.483
216932_at	INF	6.5169	6.3143	6.4262	6.6824	7.0644	6.6121	6.689	5.9954	5.8798	6.3748	6.0629	6.4661	6.0899
216934_at	INF	7.5731	7.1652	7.3358	7.3475	7.518	7.3249	7.3627	6.7898	6.648	7.2851	6.8476	7.2549	6.9882
216936_at	INF	5.7152	5.505	5.6761	5.7062	6.0126	5.5807	5.6942	5.3515	5.0086	5.6301	5.1699	5.5611	5.1735
216943_at	INF	7.1898	6.6388	6.7835	7.0698	7.1822	6.941	6.9434	6.267	6.1142	6.5155	6.5391	6.8554	6.6733
216948_at	INF	6.0593	6.0173	6.057	6.0365	5.9856	6.0246	6.2067	5.7828	5.8029	6.0702	5.8149	6.368	6.0202
216974_at	INF	6.2293	6.2068	6.3178	6.1937	6.2579	6.2067	6.4601	5.905	5.8962	6.2876	5.9428	6.5088	6.1083
216978_x_at	INF	5.6353	5.6947	5.8353	5.7203	5.8013	5.7575	5.9249	5.4326	5.4073	5.7919	5.4848	5.8736	5.6176
216982_x_at	INF	6.1955	5.9827	5.7864	5.8343	5.6673	5.9773	6.1897	5.7382	5.7635	5.8713	5.9294	6.1335	5.7838
217000_at	INF	7.5859	7.3897	7.4509	7.5878	7.7607	7.5297	7.6893	6.9698	7.0197	7.3522	7.0753	7.6508	7.1103
217005_at	INF	6.2738	6.2653	6.1649	6.1645	6.4983	6.1682	6.3818	5.9647	5.8308	6.1085	6.0314	6.3342	5.971
217012_at	INF	5.9147	5.9169	5.976	5.9606	5.9007	5.9033	6.1781	5.6689	5.6549	5.927	5.676	6.1259	5.8542
217013_at	INF	6.9309	6.8072	6.7721	6.6851	6.9533	6.6326	6.881	6.316	6.2674	6.6672	6.5593	6.868	6.2989
217018_at	INF	7.3538	7.0956	7.1493	7.2565	7.4995	7.2059	7.2326	6.8328	6.9746	7.1551	6.822	7.2835	7.0314
217029_at	INF	6.5825	6.21	6.5773	6.5688	6.9323	6.2985	6.3911	5.8834	5.8122	6.3935	6.0468	6.2887	5.9961
217030_at	INF	5.8646	5.3524	5.5892	5.7266	5.7891	5.5756	5.7026	4.8914	4.9172	5.365	5.1438	5.5826	5.1065
217034_at	INF	6.4996	6.1113	6.1859	6.1423	6.2429	6.0421	6.4458	5.9682	5.6358	5.9701	5.9537	6.1367	5.914
217037_at	INF	6.3865	6.2511	6.3676	6.328	6.3612	6.3399	6.5299	6.0006	5.9994	6.3618	6.0755	6.6157	6.1696
217038_at	INF	5.3564	5.5678	5.6726	5.6282	6.0009	5.7515	5.756	5.4629	5.1827	5.6195	5.3463	5.6972	5.4233
217048_at	INF	6.4952	6.4358	6.4541	6.5175	6.5251	6.5475	6.6238	6.1771	5.9947	6.3558	6.0583	6.5965	6.3268
217051_s_at	INF	6.9691	6.7454	6.6133	7.0655	7.0178	6.9013	6.9542	6.678	6.3986	6.8496	6.7372	6.7469	6.5756
217052_x_at	INF	7.5282	7.6943	7.5882	7.899	8.3182	7.7328	7.9594	7.5409	7.1018	7.6837	7.486	7.4956	7.5813
217054_at	INF	6.0623	5.6778	5.4578	5.4996	5.961	5.6422	6.1241	5.5676	5.2908	5.6898	5.739	5.7023	5.406
217055_x_at	INF	7.1423	6.8087	6.9605	6.8781	7.3476	7.0335	7.1939	6.5355	6.4278	6.7597	6.9783	6.9324	6.637
217068_at	INF	5.9649	5.8993	5.9501	5.9064	5.8918	5.9154	6.1687	5.5491	5.7034	5.9679	5.7274	6.1043	5.7917
217083_at	INF	6.1078	6.0896	6.2585	6.2291	6.3675	6.1908	6.3432	5.8317	5.8296	6.257	5.9998	6.4315	5.9937
217085_at	INF	4.859	4.8703	4.6766	4.7462	4.523	4.6616	4.7531	4.838	4.7129	4.6999	4.5297	5.0296	4.6516
217090_at	INF	6.1529	6.076	6.2519	6.2141	6.2375	6.1653	6.2799	5.7882	5.8089	6.1302	5.9164	6.3668	6.0868
217091_at	INF	5.7227	5.7065	5.8199	5.6731	5.7309	5.6523	5.8486	5.4812	5.383	5.737	5.4246	5.9407	5.5805
217107_at	INF	6.653	6.4721	6.3897	6.3904	6.6549	6.4034	6.4306	5.9943	5.8025	6.465	5.8921	6.2606	5.8941
217108_at	INF	6.1703	5.9524	6.1732	6.3014	6.6154	6.104	6.1331	5.6096	5.5894	5.9821	5.7888	6.1691	5.8744
217125_at	INF	8.0851	7.5567	7.7932	7.5831	8.0774	7.8714	7.6378	7.1647	6.9833	7.5704	7.4139	7.6442	7.1995
217126_at	INF	6.0081	5.9987	6.1073	6.015	6.1354	6.1062	6.188	5.7452	5.6333	5.9897	5.6943	6.2884	5.8831
217129_at	INF	6.8503	6.4978	6.6427	6.7567	6.9195	6.5124	6.5208	6.2914	6.3582	6.5416	6.2147	6.7087	6.3453
217130_at	INF	6.3867	5.977	6.028	6.3061	6.3403	6.0123	6.2822	5.6158	5.7464	6.0911	5.917	6.1144	6.02
217131_at	INF	6.2179	6.1225	6.1551	6.1489	6.2566	6.1821	6.2541	5.7723	5.6922	6.0396	5.7892	6.2512	5.9437
217132_at	INF	5.4396	5.5311	5.6814	5.5775	5.6395	5.4926	5.8135	5.3696	5.2303	5.5626	5.3798	5.739	5.5295
217135_x_at	INF	5.5462	5.6885	5.453	5.3945	5.6352	5.7386	5.6876	5.3626	5.2824	5.5954	5.3903	5.7089	5.2039
217138_x_at	INF	6.2846	5.7852	6.0469	5.9724	6.3384	6.2705	6.0835	5.3506	5.609	5.8663	5.7508	6.0391	5.6961
217142_at	INF	6.5665	6.2298	6.1404	6.2914	6.6777	6.4051	6.2892	6.2113	6.1324	6.3048	6.3039	6.2436	6.0637
217151_at	INF	6.1031	6.0078	6.1691	6.0947	6.1622	6.0463	6.2005	5.7408	5.8071	6.0724	5.983	6.3613	6.0131
217152_at	INF	5.0675	5.3742	5.3197	4.7846	4.8832	5.0792	5.6709	5.2806	4.8404	4.9354	5.2123	5.016	5.2734
217155_at	INF	6.4836	6.2478	6.3082	6.3236	6.3288	6.2751	6.3466	5.9982	5.86	6.1621	5.9313	6.2992	6.1127
217156_at	INF	7.022	6.5545	6.6045	6.9007	7.2034	6.6492	6.7712	6.3305	6.2405	6.502	6.5369	6.7696	6.5124
217164_at	INF	7.212	7.409	7.7093	7.7696	6.9137	7.106	7.0023	7.2243	7.1359	6.7146	6.9173	7.4706	7.1597
217166_at	INF	6.9138	6.8809	6.9151	6.8299	7.0836	6.8081	7.0022	6.7752	6.3961	6.854	6.7044	6.9406	6.7477
217170_at	INF	6.1405	5.732	6.0368	6.4358	6.6535	6.1026	6.0005	5.5107	5.539	5.8188	5.6841	5.9962	5.8081
217172_at	INF	6.2204	5.8861	6.1035	6.1685	6.2292	6.0998	6.1158	5.6718	5.687	5.8472	5.6652	6.1587	5.791
217179_x_at	INF	4	4	4	4	5.9491	4	4	4	4	4	4	4	4
217180_at	INF	6.017	5.5243	5.6989	5.8676	5.9625	5.8565	5.7952	5.4946	5.4663	5.6796	5.6202	5.7918	5.6314
217181_at	INF	6.0185	5.9717	6.052	5.9134	6.1955	5.9674	5.9793	5.592	5.4894	5.8503	5.5198	6.0335	5.6479
217191_x_at	INF	6.8034	6.8972	6.8324	6.8916	7.0008	6.724	6.8445	6.7356	6.5076	6.5607	6.8646	6.6422	6.5234
217193_x_at	INF	6.0856	5.7617	5.941	6.02	6.2653	5.9424	5.8411	5.5137	5.6066	5.7122	5.7761	5.9936	5.7227
217194_at	INF	5.9675	5.9658	6.0767	6.0026	6.0218	6.0312	6.2445	5.7349	5.7174	6.0986	5.8119	6.2394	5.9228
217195_at	INF	6.243	5.9514	5.993	6.0383	6.3454	6.0179	6.1259	5.6992	5.5533	5.9994	5.9291	6.1353	5.7079
217203_at	INF	6.4089	6.181	6.2833	6.183	6.3644	6.114	6.316	6.0567	6.1848	6.1895	6.3273	6.3665	6.1312
217205_at	INF	7.6434	7.2824	7.3184	7.3842	7.7368	7.4155	7.5346	6.989	7.005	7.3372	7.1345	7.5159	7.1584
217206_at	INF	6.1402	6.0243	6.1254	6.0097	6.0026	6.09	6.2866	5.7355	5.7661	6.0904	5.8956	6.3173	5.9422
217210_at	INF	7.2214	7.0998	7.0055	7.1412	7.4017	7.1589	7.2384	6.6583	6.5898	7.0589	6.6034	7.149	6.6773
217211_at	INF	7.2622	7.4013	7.2081	7.1961	7.3874	7.4092	7.5898	7.725	7.3935	7.7835	7.4204	7.5855	7.1747
217215_s_at	INF	6.0064	5.816	6.1194	6.2217	6.3468	5.994	6.0901	5.4968	5.6633	5.9218	5.8722	6.1134	5.8562
217224_at	INF	5.6864	5.7324	5.6277	5.8294	5.9553	5.7214	5.9131	5.588	5.5401	5.7231	5.6006	5.7605	5.5113
217233_at	INF	5.5124	5.5234	5.6202	5.5976	5.7726	5.4549	5.6662	5.2169	5.1164	5.6339	5.353	5.7607	5.1999
217237_at	INF	5.6464	5.7031	5.7905	5.7008	5.6795	5.6496	5.9663	5.4543	5.5131	5.7836	5.4291	5.9213	5.6355
217239_x_at	INF	5.7819	4.9678	5.5332	5.3318	5.497	5.5053	5.7436	4.7495	5.1451	5.3777	4.9548	5.4382	4.829
217244_at	INF	5.8849	5.9553	6.0437	5.917	6.0433	5.9218	6.1413	5.6763	5.5943	6.0703	5.6892	6.0469	5.7551
217247_at	INF	6.4339	6.1418	6.2388	6.4183	6.4309	6.3922	6.3079	5.988	5.9008	6.1549	6.0752	6.3994	6.1488
217249_x_at	INF	8.8497	10.0339	9.9286	9.9483	9.7662	9.4965	9.8267	9.8345	9.8815	10.0454	9.9951	9.1232	9.4861
217251_x_at	INF	6.3411	5.986	6.2299	6.2374	6.586	6.0889	6.2639	5.6196	5.828	6.0566	5.8924	6.3271	5.8027
217256_x_at	INF	6.9691	7.3696	7.0483	6.926	6.8445	6.8148	6.9616	7.6855	7.8926	7.2873	7.5267	6.8191	7.1455
217259_at	INF	6.087	5.9784	6.1226	5.8494	6.1316	5.9145	6.0157	5.6787	5.4903	5.8448	5.7078	6.0944	5.729
217277_at	INF	5.365	5.207	5.2798	5.2419	5.408	5.3007	5.2692	5.0271	4.9446	5.2553	4.9753	5.4236	5.0642
217278_x_at	INF	6.525	6.3433	6.4141	6.3599	6.3601	6.3832	6.6396	6.093	6.2055	6.3314	6.1942	6.4536	6.1952
217283_at	INF	7.227	6.7933	6.8964	6.9375	6.7983	6.6969	7.1048	6.7499	6.5378	6.9136	6.7924	7.1186	6.7945
217288_at	INF	5.8146	5.4744	5.6674	5.6481	5.679	5.4267	5.7371	5.3084	5.2565	5.441	5.2564	5.6282	5.3467
217290_at	INF	6.0867	6.1946	6.2415	6.2762	6.5032	6.3157	6.5253	5.8909	6.003	6.3502	6.1309	6.4223	6.1552
217293_at	INF	7.6518	7.3762	7.4075	7.3049	7.4358	7.3743	7.6024	7.0445	6.6921	7.2903	6.7465	7.3678	7.1191
217298_at	INF	6.1524	5.8543	6.1402	6.1262	6.413	5.9665	6.1589	5.6281	5.6605	6.0001	5.7067	6.1813	5.8089
217300_at	INF	6.9721	6.8783	6.6658	6.9419	7.0299	6.5219	6.7955	6.4761	6.3829	6.8729	6.652	7.0817	6.356
217306_at	INF	6.0108	6.0437	6.0382	5.9387	5.9637	6.001	6.1986	5.7522	5.6249	6.0672	5.656	6.2426	5.8198
217311_at	INF	6.2931	6.2914	6.3898	6.2412	6.4917	6.3275	6.4688	6.1779	6.0196	6.4036	6.092	6.5228	6.1154
217313_at	INF	7.1715	6.7723	6.6365	7.3562	6.9634	7.2652	6.9102	6.5874	6.3534	6.7622	6.5644	6.8565	6.5325
217314_at	INF	6.4997	6.1071	6.2006	6.1518	6.4654	6.228	6.5225	5.9976	6.1569	6.1351	6.2807	6.5064	6.1772
217320_at	INF	5.3823	5.2436	5.5924	5.1766	5.9504	5.3316	5.5631	4.734	5.3122	5.2816	5.0875	5.2684	5.2044
217322_x_at	INF	5.016	4.768	4.6801	4.6411	5.033	4.8746	5.0567	4.9004	4.7002	4.7744	5.044	5.0672	4.5839
217324_at	INF	4.7953	4.6657	4.86	4.8357	5.4488	4.688	4.973	4.4751	4.363	4.7438	4.3762	4.6178	4.3715
217329_x_at	INF	9.5489	9.8671	9.8762	10.1664	9.8568	9.6867	10.0624	9.6574	9.347	9.7455	10.1575	9.3677	9.1102
217331_at	INF	6.8439	6.5831	6.547	6.6927	6.8926	6.6484	6.589	6.3424	6.1858	6.4396	6.1743	6.4737	6.3901
217333_at	INF	6.2324	6.2464	6.3501	6.2237	6.543	6.2994	6.3494	5.9205	5.9268	6.3024	6.1006	6.5529	6.0937
217337_at	INF	7.0252	6.8613	6.7739	6.6135	7.1583	6.7842	6.9854	6.5321	6.6829	6.9415	6.6609	6.9014	6.6992
217345_at	INF	6.056	6.0082	6.1251	6.0567	6.2393	6.0247	6.2515	5.7495	5.7164	6.048	5.8282	6.2388	5.9182
217347_at	INF	6.998	6.4887	6.6326	7.2873	7.1599	7.1959	6.6502	6.046	6.1032	6.5442	6.2049	6.6928	6.2649
217351_at	INF	6.2112	6.2402	6.2885	6.1615	6.2868	6.3393	6.4575	5.9834	6.0949	6.25	6.0656	6.4477	6.2139
217352_at	INF	7.7595	7.8426	7.3767	7.463	7.4152	7.5855	7.5801	7.3969	7.2681	7.3495	7.4034	7.7105	7.4491
217355_at	INF	5.89	5.9532	6.0555	5.8199	6.2848	5.785	6.1561	5.6735	5.5568	6.0357	5.696	5.9588	5.4663
217357_at	INF	6.7579	6.2644	6.5083	6.4136	6.6823	6.4978	6.6451	6.093	6.1784	6.3089	6.0987	6.5275	6.2025
217361_at	INF	6.8818	6.6169	6.7538	6.8744	6.8702	6.6586	6.7332	6.5007	6.4851	6.535	6.3117	6.6848	6.5099
217363_x_at	INF	7.0241	6.8401	6.4097	6.4845	6.4451	6.604	6.702	6.5681	6.6207	6.7167	6.5919	6.3344	6.3921
217364_x_at	INF	7.0756	7.0391	6.8313	6.919	6.9477	6.9216	6.9473	6.6126	6.6886	6.851	6.6543	7.0025	6.5926
217368_at	INF	6.2729	6.4046	6.2796	6.2596	6.5057	6.478	6.437	6.3158	6.2926	6.2862	6.3915	6.059	5.9963
217372_at	INF	6.1752	6.1644	6.2776	6.2804	6.3313	6.2828	6.3624	5.9331	5.8749	6.2095	5.956	6.3972	6.0266
217375_at	INF	6.1857	6.1446	6.2508	6.2065	6.4252	6.2177	6.3461	5.8336	5.7702	6.0901	5.8994	6.2599	6.0287
217379_at	INF	6.3123	6.2409	5.8991	6.1592	5.9456	5.9368	5.738	5.8642	5.671	6.0636	5.4627	5.8383	5.2884
217382_at	INF	5.626	5.858	5.6176	5.5407	5.7489	5.7753	5.8638	5.5875	5.2782	5.7133	5.4704	5.9774	5.4121
217386_at	INF	6.3347	6.2583	6.3251	6.3625	6.4349	6.3462	6.4137	5.8937	5.883	6.2854	5.9598	6.5178	6.085
217390_x_at	INF	6.3864	6.2968	6.4057	6.4178	6.7707	6.5914	6.5694	6.2014	6.2047	6.3405	6.3956	6.3709	6.3498
217391_x_at	INF	6.9863	6.5483	6.5795	6.8304	7.1596	6.6261	6.6473	6.1923	6.1535	6.8973	6.115	6.5113	6.1649
217394_at	INF	5.8059	5.901	5.9584	5.8488	5.9178	5.9238	6.0353	5.7425	5.6622	5.7053	5.7288	6.0654	5.7402
217396_at	INF	6.0802	5.8273	5.8974	5.986	6.0763	6.0026	6.2026	5.6176	5.5824	5.898	5.6404	6.0349	5.6231
217400_at	INF	5.9382	5.8288	5.9246	5.9157	5.9063	5.9139	6.084	5.5319	5.5681	5.8417	5.6221	6.155	5.7808
217401_at	INF	5.6632	5.6185	5.6402	5.6571	5.7291	5.6573	5.7801	5.4047	5.2976	5.6485	5.3888	5.77	5.4653
217402_at	INF	6.2912	6.2351	6.3533	6.2933	6.4042	6.1462	6.4372	5.987	6.0354	6.2325	5.9784	6.4738	6.1943
217406_at	INF	6.6062	6.2069	6.4393	6.6034	6.7242	6.4765	6.5146	6.1729	6.114	6.5199	5.9705	6.6834	6.1073
217409_at	INF	6.7098	6.4786	6.5743	6.7643	6.8141	6.5553	6.7482	6.182	6.1338	6.5731	6.3705	6.7636	6.4212
217416_x_at	INF	5.8907	5.9165	5.9793	5.689	5.6813	5.7171	5.8405	5.7358	6.0175	6.0592	6.0164	6.1057	5.7231
217423_at	INF	6.2224	5.9166	6.2322	6.1489	6.3487	6.152	6.242	5.8654	5.6282	6.1674	5.9591	6.3398	6.0006
217424_at	INF	5.9615	5.8305	6.1027	5.8684	6.1846	5.9047	6.0454	5.6676	5.627	5.8652	5.714	6.031	5.8612
217425_at	INF	5.7129	5.7233	5.7887	5.7904	5.9599	5.7783	5.8596	5.4566	5.4219	5.7461	5.5607	5.8897	5.588
217426_at	INF	7.5969	7.5633	7.5347	7.7848	7.8401	7.6054	7.8067	7.1941	7.2633	7.6985	7.4516	7.5972	7.3575
217429_at	INF	6.6677	6.351	6.518	6.4847	6.6262	6.2787	6.5019	6.1976	5.995	6.3078	6.2129	6.4129	6.2626
217435_x_at	INF	6.3414	5.9196	6.0684	6.053	6.2315	6.1405	6.2651	5.7278	5.917	6.093	5.962	6.381	5.9866
217438_at	INF	6.2203	6.3362	5.9805	6.0868	6.064	5.8176	6.4031	6.0698	5.9065	6.1461	6.0861	6.0954	6.1739
217439_at	INF	6.3091	5.8963	5.9991	6.2087	6.304	5.9164	6.209	5.6542	5.6699	5.9937	5.7074	5.949	5.8426
217440_at	INF	5.7812	5.8043	5.9213	5.8194	5.8052	5.8033	6.0434	5.5557	5.4846	5.8348	5.5964	6.0368	5.7568
217441_at	INF	7.1877	7.1296	7.1702	7.4779	7.7938	7.1093	7.5366	6.6307	6.9045	7.3338	6.8569	7.2941	7.043
217443_at	INF	5.9925	5.9349	5.9934	5.9365	5.9932	5.9276	6.1321	5.6046	5.6391	6.0342	5.6762	6.1398	5.7861
217444_at	INF	5.8716	5.67	5.5632	5.8479	5.8897	5.9123	5.8608	5.4403	5.4651	5.6141	5.7105	5.6802	5.671
217446_x_at	INF	6.8384	6.8951	6.893	6.5541	6.8675	6.7919	6.7276	6.8365	6.7058	6.5181	6.7126	6.9335	6.8828
217449_at	INF	5.7706	5.9223	5.8742	5.9564	6.115	5.8996	6.0255	5.7526	5.3866	5.7578	5.6692	5.7966	5.7335
217451_at	INF	5.8674	5.8275	5.9723	5.985	6.1298	6.0037	6.1064	5.5919	5.5564	5.9814	5.5598	6.1581	5.7519
217453_at	INF	6.3409	6.0135	6.0162	6.0587	6.2339	5.8905	6.2727	5.8212	5.7576	5.9069	5.8524	6.066	5.7589
217458_at	INF	5.8698	5.5463	5.9726	5.8967	6.2729	5.6667	5.9261	5.266	5.2854	5.7315	5.3001	5.7034	5.3366
217459_at	INF	6.6063	6.2875	6.5772	6.7546	6.8948	6.5843	6.5438	6.0705	5.9636	6.2365	6.1034	6.3986	6.1123
217464_at	INF	6.7261	6.7448	6.7027	6.7986	6.8251	6.6104	6.7842	6.6133	6.6191	6.7882	6.5089	6.7375	6.5712
217467_at	INF	6.6431	6.2703	6.4978	6.4563	6.6172	6.5044	6.4007	6.0384	6	6.3025	6.1192	6.5246	6.155
217470_at	INF	5.3779	5.5328	5.6353	5.5307	5.7122	5.566	5.7557	5.2772	5.0903	5.5404	5.332	5.6728	5.2784
217471_at	INF	5.8656	5.9985	6.0788	5.9754	6.2525	5.8535	6.2171	5.7801	5.7533	5.9788	5.7765	5.9085	5.5282
217472_at	INF	6.5717	6.3085	6.3285	6.3718	6.5724	6.3103	6.3883	6.0712	6.0952	6.1372	6.1645	6.2608	6.1775
217474_at	INF	6.3067	6.0529	6.1909	6.1905	6.322	6.2403	6.3446	5.8595	5.9084	6.2711	5.7992	6.3243	6.1655
217479_at	INF	6.305	6.2632	6.3152	6.2388	6.3518	6.3084	6.4938	6.0691	5.989	6.306	6.0561	6.561	6.19
217481_x_at	INF	5.9033	5.8162	5.8397	5.8971	6.078	5.8262	5.9425	5.7662	5.3854	5.9588	5.459	5.7993	5.5779
217482_at	INF	6.5113	6.9073	7.0763	6.8463	6.9944	6.426	6.9431	6.1783	6.3666	6.2758	5.8658	7.185	6.4104
217490_at	INF	5.7884	6.267	6.1775	6.1035	6.6437	6.109	6.1939	5.9718	5.7283	6.0742	5.9615	6.1476	5.7466
217498_at	INF	6.2425	6.0825	6.3013	6.2623	6.4955	6.1903	6.3045	6.0642	5.8578	6.2567	5.6655	6.1705	5.8367
217514_at	INF	7.01	6.5133	6.6945	6.6755	7.0044	6.6829	7.2273	6.3635	6.6692	6.6733	6.5732	6.7457	6.6553
217519_at	INF	6.5609	6.9178	7.0148	6.6613	6.9239	6.8679	7.1932	6.5519	6.2452	6.6977	6.5743	6.7426	6.5272
217521_at	INF	5.7831	6.1695	5.7461	6.3443	6.707	6.1899	6.7301	5.3171	5.7546	5.8699	6.2648	6.2207	6.0544
217524_x_at	INF	5.9724	6.0333	6.2065	6.0173	6.1051	6.0874	6.3083	5.7973	5.7397	6.1578	5.8487	6.3092	5.945
217531_at	INF	6.2982	6.1833	6.2916	6.276	6.462	6.2136	6.4217	5.9072	5.8689	6.1592	5.9623	6.4463	6.0024
217532_x_at	INF	5.8905	5.8178	5.8953	5.8322	5.9803	5.8789	5.997	5.4898	5.4885	5.8828	5.4798	6.0041	5.6618
217533_x_at	INF	5.9641	5.6937	5.8438	5.8874	5.8445	5.78	6.0373	5.5622	5.5398	5.8209	5.5226	5.987	5.7152
217536_x_at	INF	7.1509	7.0291	7.4958	7.2507	6.9704	7.1329	7.4432	6.7103	6.6923	6.9823	6.5003	7.4179	7.1617
217537_x_at	INF	6.7481	6.6282	6.8585	6.7743	6.7965	6.7056	6.7943	6.3492	6.2386	6.6374	6.4192	6.7877	6.5274
217549_at	INF	6.3218	6.795	7.1179	6.6774	6.3384	6.7203	6.588	6.7229	6.5907	6.3316	6.5581	7.1709	6.6523
217554_at	INF	6.0623	6.8957	6.881	6.6538	6.5696	6.5876	6.2686	6.6213	6.5335	6.8551	6.4946	6.6158	6.5038
217569_x_at	INF	5.3581	5.4427	5.6263	5.6249	5.8723	5.3827	5.7559	5.2584	4.8489	5.3092	5.134	5.4099	5.2023
217570_x_at	INF	6.685	6.1991	6.5372	6.4437	6.4311	6.3583	6.3192	6.1011	5.8888	6.245	6.1011	6.4553	6.2698
217571_at	INF	6.2819	6.2005	6.3926	6.2635	6.3308	6.2097	6.4644	5.9397	5.9897	6.3682	5.8498	6.393	6.071
217572_at	INF	6.0777	5.7105	5.9932	5.6924	5.794	5.5839	5.7773	5.711	6.1222	5.7513	5.7373	5.8707	5.7791
217577_at	INF	6.4714	6.3774	6.5371	6.4533	6.5593	6.4601	6.5963	6.1349	6.0659	6.4021	6.1522	6.6468	6.2975
217578_at	INF	5.9407	5.8974	5.949	5.9476	5.9435	5.9344	6.144	5.6746	5.6151	5.9579	5.7339	6.15	5.829
217579_x_at	INF	6.577	7.3618	7.4884	6.6756	7.2897	7.3485	7.1509	7.5756	7.5936	7.2631	7.2356	7.2196	7.325
217580_x_at	INF	7.7381	7.7412	7.8283	7.8008	8.0965	7.61	7.9729	7.4576	7.2268	7.8767	7.5816	7.4447	7.4975
217581_at	INF	6.485	6.2817	6.2663	6.1408	6.5339	6.2033	6.5364	6.0508	5.8326	6.3757	6.0557	6.3977	5.9277
217582_at	INF	5.5281	5.5266	5.5768	5.584	5.5793	5.4974	5.7146	5.3179	5.3203	5.6021	5.3463	5.7441	5.4025
217586_x_at	INF	5.7174	6.0557	5.7783	5.7716	5.6884	6.0003	5.9576	6.0755	5.6525	5.1948	5.6831	5.9322	5.6784
217587_at	INF	6.3101	6.2126	6.2001	6.1653	6.2711	6.2254	6.4118	5.9084	6.0252	6.3112	6.0751	6.3918	5.9819
217591_at	INF	7.4634	7.5974	7.6126	7.6959	7.9448	7.1629	7.2268	7.726	6.9334	6.3112	5.8742	6.9091	7.5053
217598_at	INF	7.052	6.8484	6.8043	7.0123	6.8552	6.7464	6.9379	6.5393	6.2922	6.7372	6.4134	7.0455	6.4306
217604_at	INF	7.3096	7.1844	7.0682	6.6139	6.8643	7.1293	6.9544	6.9895	6.9053	6.7033	6.8703	7.1787	7.0453
217606_at	INF	5.9975	5.7398	5.8138	5.9728	6.0111	5.7067	5.6484	5.5373	5.4039	5.6968	5.2403	5.8329	5.4508
217610_at	INF	9.5804	9.8819	10.0767	9.855	9.7697	9.6004	9.8939	9.784	9.5907	9.4302	9.4723	9.7043	10.1092
217614_at	INF	6.3384	6.1281	6.3638	6.3418	6.4945	6.1743	6.3143	5.7505	5.8642	6.2588	5.8592	6.1294	5.9007
217615_at	INF	5.4677	5.6284	5.573	5.6227	5.7536	5.3804	5.575	5.4994	5.1319	5.5871	5.3932	5.4663	5.3938
217616_at	INF	5.8811	5.8273	5.9149	5.9818	6.1843	5.9543	5.8998	5.6632	5.6716	5.8024	5.549	6.1852	5.6793
217617_at	INF	9.2363	9.231	9.7152	9.9214	9.5234	9.3405	10.233	8.8374	8.037	9.4687	7.68	9.823	8.882
217619_x_at	INF	6.4279	6.7401	6.7331	6.6522	6.9076	6.5967	6.857	6.7391	6.5469	6.4457	6.6203	6.4491	6.4176
217622_at	INF	6.9023	6.4403	6.5712	6.521	6.874	6.4045	6.5867	6.3398	6.4471	6.5363	6.4532	6.6079	6.3755
217625_x_at	INF	6.7904	6.916	6.6546	6.6271	6.6131	6.5351	6.7553	6.7347	6.938	7.0403	6.9967	7.0187	7.1516
217629_at	INF	6.3424	6.025	6.2663	6.3233	6.8841	6.3568	6.2186	5.7638	5.2499	6.1648	5.5902	6.2609	5.7075
217637_at	INF	6.8321	6.4851	6.5605	6.7192	6.974	6.7279	6.7458	6.0237	5.8874	6.3537	6.2103	6.4385	6.1908
217638_at	INF	6.4952	6.4035	6.4346	6.5394	6.8233	6.4077	6.5034	5.9571	5.8945	6.4409	6.0721	6.5247	6.1603
217639_at	INF	5.6317	5.6501	5.6614	5.6698	5.9632	5.5766	5.9907	5.4724	5.4152	5.7841	5.6792	5.7163	5.5471
217643_x_at	INF	6.4942	6.2702	6.4007	6.1732	6.2398	6.1569	6.4017	6.3834	5.7204	5.9198	5.8076	6.015	5.8335
[truncated: 20,271 more rows]
